# Supplementary material for: Functional diversity of human protein kinase splice variants marks significant expansion of human kinome
Source: BMC Genomics. 2009 Dec 22;10:622. doi: 10.1186/1471-2164-10-622 (PMC2805699; doi:10.1186/1471-2164-10-622)
Supplement: Additional file 3 — List of human kinase splice variants with information on their expression in various tissue/cell types obtained from ENSEMBL database. [file 1471-2164-10-622-S3.XLS]

## Sheet: Feuille1_2
Additional file 3: List of human kinase splice variants with information on their expression in various tissue / cell types obtained from ENSEMBL database. Consecutive entries highlighted by colour correspond to a set of splice variants corresponding to a single gene.
Gene accession code	Protein accession code	Protein kinase subfamily	Tissues / cell types where the kinase is expressed
ENSG00000004660	ENSP00000323118	CAMKK1_Mm_Other_CAMKK	blood , bone , bone marrow , brain , cerebellum , cervix , choroid , colon , fovea centralis , frontal lobe , hippocampus , islets of Langerhans , lens , lung , lymph node , macula lutea , optic nerve , ovary , parathyroid , peripheral nerve , placenta , prostate , retina , skeletal muscle , testis , unclassifiable (Anatomical System) , uterus , whole body
ENSG00000006062	ENSP00000342059	MAP3K1_Hs_STE_STE11	bone , brain , cervix , colon , endometrium , head and neck , heart , kidney , lung , lymph node , mammary gland , ovary , parathyroid , placenta , prostate , skeletal muscle , skin , smooth muscle , stomach , testis , thymus , tongue , tonsil , unclassifiable (Anatomical System) , uterus
ENSG00000006432	ENSP00000005198	MLK1_Mm_TKL_MLK	blood , brain , choroid , epididymis , frontal lobe , germinal center , islets of Langerhans , liver , lymphoreticular , pancreas , placenta , spleen , testis , unclassifiable (Anatomical System) , uterus
ENSG00000006837	ENSP00000265334	CDKL3_Mm_CMGC_CDKL	brain , choroid , fovea centralis , heart , kidney , lens , lung , macula lutea , optic nerve , retina , skin , testis , unclassifiable (Anatomical System) , uterus , whole body
ENSG00000007047	ENSP00000300843	MARK2_Hs_CAMK_CAMKL	amygdala , aorta , bladder , blood , bone , bone marrow , brain , cartilage , cervix , colon , endometrium , frontal lobe , germinal center , head and neck , heart , iris , kidney , liver , lung , mammary gland , muscle , optic nerve , ovary , pancreas , parathyroid , pineal body , placenta , prostate , retina , salivary gland , spleen , stomach , testis , tongue , unclassifiable (Anatomical Syst…
ENSG00000007047	ENSP00000262893	MARK2_Hs_CAMK_CAMKL	brain , colon , frontal lobe , muscle , retina , unclassifiable (Anatomical System) , visual apparatus
ENSG00000007047	ENSP00000262891	MARK1_Hs_CAMK_CAMKL	amygdala , aorta , bladder , blood , bone , bone marrow , brain , cartilage , cervix , colon , endometrium , frontal lobe , germinal center , head and neck , heart , iris , kidney , liver , lung , mammary gland , muscle , optic nerve , ovary , pancreas , parathyroid , pineal body , placenta , prostate , retina , salivary gland , spleen , stomach , testis , tongue , unclassifiable (Anatomical Syst…
ENSG00000007264	ENSP00000308734	CTK_Mm_TK_Csk	blood , bone , brain , choroid , fovea centralis , islets of Langerhans , kidney , lens , lung , lymph node , macula lutea , optic nerve , placenta , retina , spleen , testis , unclassifiable (Anatomical System) , visual apparatus
ENSG00000008118	ENSP00000354861	CaMK1g_Hs_CAMK_CAMK1	brain , colon , frontal lobe , hypothalamus , islets of Langerhans , kidney , lung , placenta , salivary gland , testis , unclassifiable (Anatomical System)
ENSG00000008128	ENSP00000348529	PITSLRE_Mm_CMGC_CDK	bile duct , bladder , blood , bone , bone marrow , brain , breast , cartilage , cervix , colon , endometrium , epidermis , epididymis , foreskin , germinal center , head and neck , heart , kidney , liver , lung , lymph node , lymphoreticular , mammary gland , ovary , pancreas , placenta , prostate , retina , skeletal muscle , skin , spleen , stomach , testis , thymus , thyroid , tongue , unclassi…
ENSG00000008128	ENSP00000350403	PITSLRE_Mm_CMGC_CDK	bile duct , bladder , blood , bone , bone marrow , brain , breast , cartilage , cerebral cortex , cervix , colon , duodenum , endometrium , epidermis , epididymis , foreskin , gall bladder , germinal center , head and neck , heart , kidney , liver , lung , lymph node , lymphoreticular , mammary gland , nasopharynx , ovary , pancreas , placenta , prostate , retina , skeletal muscle , skin , spleen…
ENSG00000010219	ENSP00000010132	5306_Tt_CMGC_DYRK	blood , bone marrow , brain , cartilage , cerebellum cortex , cervix , choroid , colon , fovea centralis , frontal lobe , germinal center , head and neck , heart , kidney , larynx , lens , liver , lung , lymph node , macula lutea , mammary gland , medulla oblongata , optic nerve , ovary , placenta , retina , skin , spleen , stomach , testis , thyroid , tongue , unclassifiable (Anatomical System) …
ENSG00000010671	ENSP00000308176	BTK_Mm_TK_Tec	blood , bone , bone marrow , brain , cartilage , colon , germinal center , liver , lung , lymph node , lymphoreticular , spleen , thyroid , unclassifiable (Anatomical System) , uterus
ENSG00000010810	ENSP00000346671	FYN_Hs_TK_Src	bladder , blood , bone , bone marrow , brain , breast , choroid , colon , endometrium , fovea centralis , frontal lobe , germinal center , head and neck , heart , intestine , kidney , lens , liver , lung , lymph node , macula lutea , mammary gland , nasopharynx , optic nerve , ovary , pancreas , pharynx , placenta , prostate , retina , salivary gland , skeletal muscle , skin , spleen , stomach , …
ENSG00000010810	ENSP00000348295	FYN_Hs_TK_Src	bladder , blood , bone , bone marrow , brain , breast , cervix , choroid , colon , endometrium , fovea centralis , frontal lobe , germinal center , head and neck , heart , intestine , islets of Langerhans , kidney , lens , liver , lung , lymph node , macula lutea , mammary gland , nasopharynx , optic nerve , ovary , pancreas , pharynx , placenta , prostate , retina , salivary gland , skeletal mus…
ENSG00000011566	ENSP00000345434	KHS2_Hs_STE_STE20	adrenal cortex , adrenal gland , aorta , bile duct , bladder , bone , brain , breast , cartilage , cochlea , colon , endometrium , germinal center , head and neck , heart , hypopharynx , hypothalamus , kidney , liver , lung , mammary gland , ovary , parathyroid , placenta , prostate , retina , skeletal muscle , skin , smooth muscle , spinal ganglion , spleen , stomach , testis , thyroid , tongue …
ENSG00000011566	ENSP00000263881	KHS2_Hs_STE_STE20	adrenal cortex , adrenal gland , aorta , bladder , bone , brain , breast , cartilage , cochlea , colon , endometrium , germinal center , head and neck , heart , hypopharynx , hypothalamus , kidney , liver , lung , mammary gland , ovary , parathyroid , placenta , prostate , retina , skeletal muscle , skin , smooth muscle , spinal ganglion , spleen , stomach , testis , thyroid , tongue , unclassifi…
ENSG00000012983	ENSP00000013125	KHS1_Mm_STE_STE20	amniotic fluid , blood , bone , bone marrow , brain , breast , cervix , colon , endometrium , frontal lobe , germinal center , head and neck , heart , islets of Langerhans , kidney , larynx , lung , ovary , pancreas , parathyroid , placenta , prostate , skin , stomach , testis , thyroid , unclassifiable (Anatomical System) , uterus , vein , visual apparatus
ENSG00000013441	ENSP00000326830	CLK1_Mm_CMGC_CLK	adrenal cortex , adrenal gland , alveolus , aorta , artery , blood , bone , bone marrow , brain , breast , cartilage , cervix , choroid , cochlea , colon , dura mater , endometrium , fovea centralis , frontal lobe , gall bladder , germinal center , head and neck , heart , hippocampus , hypothalamus , islets of Langerhans , kidney , larynx , lens , liver , lung , lymph node , macula lutea , mammar…
ENSG00000027075	ENSP00000329127	PKCeta_Mm_AGC_PKC	blood , bone , bone marrow , brain , breast , cartilage , cochlea , colon , endometrium , fovea centralis , germinal center , head and neck , hypopharynx , islets of Langerhans , kidney , lacrimal gland , larynx , liver , lung , lymph node , lymphoreticular , macula lutea , mammary gland , nasopharynx , ovary , parathyroid , placenta , prostate , retina , skin , smooth muscle , spleen , stomach ,…
ENSG00000028116	ENSP00000342381	VRK2_Mm_CK1_VRK	adrenal gland , blood , bone , bone marrow , brain , cartilage , cochlea , colon , endometrium , fovea centralis , frontal lobe , germinal center , head and neck , heart , hypothalamus , islets of Langerhans , kidney , liver , lung , lymph node , macula lutea , myocardium , nasopharynx , ovary , pancreas , parathyroid , placenta , prostate , skeletal muscle , skin , spleen , stomach , testis , th…
ENSG00000030304	ENSP00000189978	MUSK_Mm_TK_Musk	head and neck , retina , tongue , whole body
ENSG00000034152	ENSP00000319139	MAP2K3_Mm_STE_STE7	bile duct , bladder , blood , bone , bone marrow , brain , breast , cartilage , choroid , colon , endometrium , fovea centralis , germinal center , heart , islets of Langerhans , kidney , lens , liver , lung , lymph node , lymphoreticular , macula lutea , muscle , optic nerve , ovary , parathyroid , peripheral nerve , placenta , prostate , retina , salivary gland , skin , spleen , stomach , testi…
ENSG00000034152	ENSP00000345083	MAP2K3_Mm_STE_STE7	bile duct , bladder , blood , bone , bone marrow , brain , breast , cartilage , cervix , choroid , colon , endometrium , fovea centralis , germinal center , heart , islets of Langerhans , kidney , lens , liver , lung , lymph node , lymphoreticular , macula lutea , mesenchyma , muscle , optic nerve , ovary , pancreas , parathyroid , peripheral nerve , placenta , prostate , retina , salivary gland …
ENSG00000037280	ENSP00000261937	FLT4_Mm_TK_VEGFR	brain , colon , lymph node , placenta , skeletal muscle , testis , unclassifiable (Anatomical System) , visual apparatus
ENSG00000038382	ENSP00000339299	Trio_Hs_CAMK_Trio	amnion , bladder , blood , bone , bone marrow , brain , breast , cartilage , cerebellum , cerebral cortex , cervix , choroid , colon , endometrium , fovea centralis , frontal lobe , germinal center , head and neck , heart , hippocampus , intestine , islets of Langerhans , kidney , larynx , lens , liver , lung , macula lutea , mammary gland , optic nerve , ovary , pancreas , parathyroid , peripher…
ENSG00000038382	ENSP00000339291	Trio_Hs_CAMK_Trio	blood , bone , brain , cartilage , cervix , choroid , colon , cornea , endometrium , fovea centralis , germinal center , head and neck , heart , hypothalamus , intestine , islets of Langerhans , kidney , larynx , lens , liver , lung , lymph node , macula lutea , mammary gland , myocardium , optic nerve , ovary , pancreas , pharynx , placenta , retina , salivary gland , skin , spleen , stomach , t…
ENSG00000044524	ENSP00000337451	EphB4_Mm_TK_Eph	bone , brain , cartilage , colon , developmental , hypothalamus , kidney , ovary , parathyroid , placenta , prostate , skeletal muscle , skin , spleen , testis , unclassifiable (Anatomical System) , whole body
ENSG00000050748	ENSP00000321410	JNK3_Hs_CMGC_MAPK	amygdala , bone , bone marrow , brain , breast , cartilage , cervix , choroid , colon , endometrium , fovea centralis , germinal center , head and neck , heart , hypothalamus , kidney , lens , liver , lung , macula lutea , mammary gland , muscle , optic nerve , ovary , pancreas , parathyroid , placenta , retina , skeletal muscle , skin , small intestine , stomach , testis , thyroid , unclassifiab…
ENSG00000050748	ENSP00000345524	JNK3_Hs_CMGC_MAPK	amygdala , bone , bone marrow , brain , breast , cartilage , choroid , colon , endometrium , fovea centralis , germinal center , head and neck , heart , hypothalamus , kidney , lens , lung , macula lutea , mammary gland , muscle , optic nerve , ovary , pancreas , parathyroid , placenta , retina , skeletal muscle , skin , stomach , testis , thyroid , unclassifiable (Anatomical System) , uterus , v…
ENSG00000055332	ENSP00000341954	PKR_Hs_Other_PEK	amniotic fluid , blood , bone , brain , cartilage , cervix , colon , frontal lobe , hypothalamus , islets of Langerhans , kidney , liver , lung , mammary gland , placenta , prostate , skin , stomach , testis , unclassifiable (Anatomical System) , uterus
ENSG00000058091	ENSP00000265741	PFTAIRE1_Mm_CMGC_CDK	amygdala , blood , bone , bone marrow , brain , breast , cartilage , choroid , cochlea , endometrium , fovea centralis , frontal lobe , germinal center , heart , hippocampus , islets of Langerhans , kidney , lacrimal gland , lens , liver , lung , macula lutea , nasopharynx , optic nerve , placenta , prostate , retina , skeletal muscle , spleen , stomach , testis , thyroid , unclassifiable (Anatom…
ENSG00000058404	ENSP00000326518	CaMK2g_Hs_CAMK_CAMK2	alveolus , brain , cerebral cortex , frontal lobe , hippocampus , hypothalamus , islets of Langerhans , lung , mammary gland , muscle , optic nerve , peripheral nerve , prostate , retina , skeletal muscle , testis , unclassifiable (Anatomical System) , visual apparatus
ENSG00000058404	ENSP00000326544	CaMK2g_Hs_CAMK_CAMK2	alveolus , brain , cerebral cortex , frontal lobe , hippocampus , hypothalamus , islets of Langerhans , lung , mammary gland , muscle , optic nerve , prostate , retina , skeletal muscle , testis , unclassifiable (Anatomical System) , visual apparatus
ENSG00000058404	ENSP00000326427	CaMK2g_Hs_CAMK_CAMK2	alveolus , brain , cerebral cortex , frontal lobe , hippocampus , hypothalamus , islets of Langerhans , lung , mammary gland , muscle , optic nerve , peripheral nerve , prostate , retina , skeletal muscle , testis , unclassifiable (Anatomical System) , visual apparatus
ENSG00000058404	ENSP00000351542	CaMK2g_Hs_CAMK_CAMK2	alveolus , brain , cerebral cortex , frontal lobe , hippocampus , hypothalamus , islets of Langerhans , lung , mammary gland , muscle , optic nerve , peripheral nerve , prostate , retina , skeletal muscle , testis , unclassifiable (Anatomical System) , visual apparatus
ENSG00000058404	ENSP00000326600	CaMK2g_Hs_CAMK_CAMK2	alveolus , brain , cerebral cortex , frontal lobe , hippocampus , hypothalamus , islets of Langerhans , lung , mammary gland , muscle , optic nerve , peripheral nerve , prostate , retina , skeletal muscle , testis , unclassifiable (Anatomical System) , visual apparatus
ENSG00000058404	ENSP00000326375	CaMK2g_Hs_CAMK_CAMK2	alveolus , brain , cerebral cortex , frontal lobe , hippocampus , hypothalamus , islets of Langerhans , lung , mammary gland , muscle , optic nerve , peripheral nerve , prostate , retina , skeletal muscle , testis , unclassifiable (Anatomical System) , visual apparatus
ENSG00000059758	ENSP00000261211	PCTAIRE2_Mm_CMGC_CDK	amygdala , aorta , blood , bone , brain , cerebellum , colon , dura mater , endometrium , germinal center , head and neck , heart , hippocampus , kidney , liver , lung , lymph node , lymphoreticular , mammary gland , meninges , ovary , pancreas , parathyroid , pia mater , placenta , retina , skin , stomach , testis , thyroid , unclassifiable (Anatomical System) , vein
ENSG00000060140	ENSP00000075503	TK1_Sp_TK_TK-Sp1	brain , colon , gum , head and neck , larynx , lung , prostate , unclassifiable (Anatomical System) , uterus
ENSG00000060237	ENSP00000252477	Wnk3_Mm_Other_WNK	adrenal gland , bladder , blood , bone , bone marrow , brain , breast , cartilage , cervix , choroid , colon , fovea centralis , frontal lobe , gall bladder , germinal center , head and neck , heart , hypothalamus , intestine , islets of Langerhans , kidney , lacrimal gland , larynx , lens , liver , lung , lymph node , lymphoreticular , macula lutea , mammary gland , medulla oblongata , nasophary…
ENSG00000060237	ENSP00000313059	Wnk3_Mm_Other_WNK	adrenal gland , bladder , blood , bone , bone marrow , brain , breast , cartilage , cervix , choroid , colon , fovea centralis , frontal lobe , gall bladder , germinal center , head and neck , heart , hypothalamus , intestine , islets of Langerhans , kidney , lacrimal gland , larynx , lens , liver , lung , lymph node , lymphoreticular , macula lutea , mammary gland , medulla oblongata , nasophary…
ENSG00000061938	ENSP00000323216	ACK_Mm_TK_Ack	blood , bone marrow , brain , frontal lobe , germinal center , head and neck , islets of Langerhans , kidney , larynx , lens , oesophagus , prostate , skin , stomach , thymus , unclassifiable (Anatomical System) , whole body
ENSG00000062524	ENSP00000347293	ALK_Mm_TK_ALK	blood , placenta , retina , testis , unclassifiable (Anatomical System)
ENSG00000062524	ENSP00000263800	ALK_Mm_TK_ALK	blood , brain , placenta , retina , testis , unclassifiable (Anatomical System)
ENSG00000064393	ENSP00000343108	HIPK2_Mm_CMGC_DYRK	amniotic fluid , bladder , blood , bone marrow , brain , choroid , colon , fovea centralis , frontal lobe , head and neck , islets of Langerhans , kidney , lens , macula lutea , mammary gland , muscle , optic nerve , placenta , prostate , retina , skin , stomach , thymus , thyroid , unclassifiable (Anatomical System) , uterus , whole body
ENSG00000064393	ENSP00000263551	HIPK2_Mm_CMGC_DYRK	amniotic fluid , bladder , blood , bone marrow , brain , breast , cartilage , choroid , colon , fovea centralis , frontal lobe , head and neck , heart , hippocampus , islets of Langerhans , kidney , lens , liver , macula lutea , mammary gland , muscle , optic nerve , placenta , prostate , retina , skin , spinal ganglion , spleen , stomach , thymus , thyroid , tongue , unclassifiable (Anatomical S…
ENSG00000065534	ENSP00000353530	DRAK_Sp_CAMK_DAPK	aorta , artery , bile duct , bone , bone marrow , brain , breast , cartilage , choroid , cochlea , colon , endometrium , fovea centralis , frontal lobe , gall bladder , heart , islets of Langerhans , kidney , lacrimal gland , lens , liver , lung , macula lutea , mammary gland , optic nerve , ovary , pancreas , parathyroid , placenta , prostate , retina , skeletal muscle , skin , smooth muscle , s…
ENSG00000065534	ENSP00000352088	smMLCK_Hs_CAMK_MLCK	aorta , artery , bile duct , bone , bone marrow , brain , breast , cartilage , choroid , cochlea , colon , endometrium , fovea centralis , frontal lobe , gall bladder , heart , islets of Langerhans , kidney , lacrimal gland , lens , liver , lung , macula lutea , mammary gland , optic nerve , ovary , pancreas , parathyroid , placenta , prostate , retina , skeletal muscle , skin , smooth muscle , s…
ENSG00000065534	ENSP00000346846	smMLCK_Hs_CAMK_MLCK	aorta , artery , bile duct , bone , bone marrow , brain , breast , cartilage , choroid , ciliary body , colon , endometrium , fovea centralis , frontal lobe , head and neck , heart , hippocampus , hypothalamus , islets of Langerhans , kidney , larynx , lens , liver , lung , macula lutea , mammary gland , nasopharynx , optic nerve , ovary , pancreas , parathyroid , placenta , prostate , retina , s…
ENSG00000065534	ENSP00000320622	smMLCK_Hs_CAMK_MLCK	aorta , artery , bile duct , bone , bone marrow , brain , breast , cartilage , choroid , cochlea , colon , endometrium , fovea centralis , frontal lobe , gall bladder , heart , islets of Langerhans , kidney , lacrimal gland , lens , liver , lung , macula lutea , mammary gland , optic nerve , ovary , pancreas , parathyroid , placenta , prostate , retina , skeletal muscle , skin , smooth muscle , s…
ENSG00000065534	ENSP00000355024	smMLCK_Hs_CAMK_MLCK	aorta , artery , bile duct , bone , bone marrow , brain , breast , cartilage , choroid , cochlea , colon , endometrium , fovea centralis , frontal lobe , gall bladder , heart , islets of Langerhans , kidney , lacrimal gland , lens , liver , lung , macula lutea , mammary gland , optic nerve , ovary , pancreas , parathyroid , placenta , prostate , retina , skeletal muscle , skin , smooth muscle , s…
ENSG00000065534	ENSP00000353452	smMLCK_Hs_CAMK_MLCK	aorta , artery , bile duct , bone , bone marrow , brain , breast , cartilage , choroid , cochlea , colon , endometrium , fovea centralis , frontal lobe , gall bladder , heart , islets of Langerhans , kidney , lacrimal gland , lens , liver , lung , macula lutea , mammary gland , optic nerve , ovary , pancreas , parathyroid , placenta , prostate , retina , skeletal muscle , skin , smooth muscle , s…
ENSG00000065559	ENSP00000262445	MKK4_Sp_STE_STE7	bile duct , bladder , bone , brain , breast , choroid , colon , developmental , endometrium , fovea centralis , frontal lobe , germinal center , head and neck , heart , hypopharynx , islets of Langerhans , kidney , lens , liver , lung , macula lutea , mammary gland , nasopharynx , optic nerve , ovary , pancreas , parathyroid , placenta , prostate , retina , skeletal muscle , skin , spleen , stoma…
ENSG00000065613	ENSP00000336824	SLK_Mm_STE_STE20	bone , brain , cerebellum , lung , mammary gland , parathyroid , placenta , prostate , skin , testis , thyroid , unclassifiable (Anatomical System) , uterus
ENSG00000065883	ENSP00000313986	CRK7_Mm_CMGC_CDK	breast , colon , germinal center , head and neck , kidney , liver , lung , mammary gland , placenta , prostate , skeletal muscle , skin , spleen , sympathetic chain , testis , thyroid , unclassifiable (Anatomical System) , uterus , visual apparatus , whole body
ENSG00000065883	ENSP00000181839	CRK7_Mm_CMGC_CDK	adrenal cortex , bladder , blood , bone , bone marrow , brain , breast , cervix , choroid , colon , endometrium , fovea centralis , germinal center , head and neck , heart , islets of Langerhans , kidney , lacrimal gland , larynx , lens , liver , lung , lymph node , macula lutea , mammary gland , nasopharynx , optic nerve , ovary , pancreas , parathyroid , placenta , prostate , retina , skeletal …
ENSG00000065883	ENSP00000340557	CRK7_Mm_CMGC_CDK	adrenal cortex , bladder , blood , bone , bone marrow , brain , breast , cervix , choroid , colon , endometrium , fovea centralis , germinal center , head and neck , heart , islets of Langerhans , kidney , lacrimal gland , larynx , lens , liver , lung , lymph node , macula lutea , mammary gland , nasopharynx , optic nerve , ovary , pancreas , parathyroid , placenta , prostate , retina , skeletal …
ENSG00000066468	ENSP00000309878	FGFR2_Mm_TK_FGFR	adrenal cortex , adrenal gland , aorta , blood , bone , bone marrow , brain , cartilage , choroid , cochlea , colon , developmental , endometrium , epididymis , frontal lobe , head and neck , heart , hypothalamus , kidney , larynx , lens , liver , lung , mammary gland , nasopharynx , ovary , pancreas , parathyroid , pineal gland , placenta , prostate , skeletal muscle , skin , smooth muscle , spi…
ENSG00000066468	ENSP00000348559	FGFR2_Mm_TK_FGFR	adrenal cortex , adrenal gland , aorta , blood , bone , bone marrow , brain , cartilage , choroid , cochlea , colon , developmental , endometrium , epididymis , frontal lobe , head and neck , heart , hypothalamus , kidney , larynx , lens , liver , lung , mammary gland , nasopharynx , ovary , pancreas , parathyroid , pineal gland , placenta , prostate , skeletal muscle , skin , spinal ganglion , s…
ENSG00000066468	ENSP00000353262	FGFR2_Mm_TK_FGFR	brain , endometrium , heart , hypothalamus , kidney , lens , liver , lung , ovary , parathyroid , placenta , prostate , skeletal muscle , skin , smooth muscle , spleen , stomach , testis , thyroid , unclassifiable (Anatomical System) , uterus
ENSG00000066468	ENSP00000263451	FGFR2_Mm_TK_FGFR	adrenal cortex , adrenal gland , bone , brain , endometrium , epididymis , hypothalamus , lens , liver , lung , nasopharynx , ovary , pancreas , parathyroid , pineal gland , placenta , prostate , skeletal muscle , skin , smooth muscle , spinal ganglion , spleen , stomach , testis , thyroid , unclassifiable (Anatomical System) , uterus
ENSG00000066468	ENSP00000337665	FGFR2_Mm_TK_FGFR	brain , endometrium , heart , hypothalamus , kidney , lens , liver , lung , ovary , parathyroid , placenta , prostate , skeletal muscle , skin , smooth muscle , spleen , stomach , testis , thyroid , unclassifiable (Anatomical System) , uterus
ENSG00000066468	ENSP00000350166	FGFR2_Mm_TK_FGFR	adrenal cortex , adrenal gland , aorta , blood , bone , bone marrow , brain , cartilage , choroid , cochlea , colon , developmental , endometrium , epididymis , frontal lobe , head and neck , heart , hypothalamus , kidney , larynx , lens , liver , lung , mammary gland , nasopharynx , ovary , pancreas , parathyroid , pineal gland , placenta , prostate , skeletal muscle , skin , smooth muscle , spi…
ENSG00000066468	ENSP00000263454	FGFR2_Mm_TK_FGFR	adrenal cortex , adrenal gland , aorta , blood , bone , bone marrow , brain , cartilage , choroid , cochlea , colon , developmental , endometrium , epididymis , frontal lobe , head and neck , heart , hypothalamus , kidney , larynx , lens , liver , lung , mammary gland , nasopharynx , ovary , pancreas , parathyroid , pineal gland , placenta , prostate , skeletal muscle , skin , spinal ganglion , s…
ENSG00000067900	ENSP00000261535	ROCK2_Mm_AGC_DMPK	amniotic fluid , bladder , blood , bone , breast , cerebral cortex , cervix , choroid , cochlea , colon , endometrium , fovea centralis , frontal lobe , germinal center , head and neck , heart , islets of Langerhans , kidney , larynx , lens , liver , lung , lymphoreticular , macula lutea , mammary gland , optic nerve , ovary , parathyroid , peripheral nerve , placenta , prostate , retina , skelet…
ENSG00000068078	ENSP00000354170	FLT4_Mm_TK_VEGFR	No data
ENSG00000068078	ENSP00000339824	FGFR3_Mm_TK_FGFR	amygdala , bladder , bone , brain , cartilage , colon , frontal lobe , heart , iris , kidney , larynx , lens , liver , lung , ovary , parathyroid , placenta , prostate , skin , spleen , stomach , testis , unclassifiable (Anatomical System) , urinary , uterus
ENSG00000068078	ENSP00000260795	FGFR3_Mm_TK_FGFR	amygdala , bladder , bone , brain , cartilage , colon , frontal lobe , heart , iris , kidney , larynx , lens , liver , lung , ovary , parathyroid , placenta , prostate , skin , spleen , stomach , testis , unclassifiable (Anatomical System) , uterus
ENSG00000068078	ENSP00000231803	FGFR3_Mm_TK_FGFR	amygdala , bladder , bone , brain , cartilage , colon , frontal lobe , heart , iris , kidney , larynx , lens , liver , lung , ovary , parathyroid , placenta , prostate , skin , spleen , stomach , testis , unclassifiable (Anatomical System) , uterus
ENSG00000069020	ENSP00000261569	MAST3_Mm_AGC_MAST	adrenal cortex , amniotic fluid , blood , bone , bone marrow , brain , cartilage , cervix , choroid , colon , epididymis , fovea centralis , frontal lobe , germinal center , head and neck , heart , islets of Langerhans , kidney , lens , liver , lung , macula lutea , mammary gland , optic nerve , ovary , pancreas , parathyroid , placenta , prostate , retina , skeletal muscle , skin , smooth muscle…
ENSG00000069956	ENSP00000261845	ERK3_Mm_CMGC_MAPK	bladder , blood , bone , bone marrow , brain , breast , cerebellum cortex , cervix , cochlea , colon , cornea , duodenum , endometrium , fovea centralis , frontal lobe , germinal center , head and neck , heart , hippocampus , hypothalamus , intestine , islets of Langerhans , kidney , lacrimal gland , larynx , liver , lung , lymph node , macula lutea , mammary gland , ovary , pancreas , pharynx , …
ENSG00000070770	ENSP00000262506	CK2a2_Mm_CMGC_CK2	adrenal cortex , alveolus , bladder , blood , bone , bone marrow , brain , cartilage , cochlea , colon , duodenum , endometrium , frontal lobe , germinal center , head and neck , heart , islets of Langerhans , kidney , larynx , lens , liver , lung , mammary gland , medulla oblongata , ovary , pancreas , pineal gland , pituitary gland , placenta , prostate , skeletal muscle , skin , spleen , stoma…
ENSG00000070808	ENSP00000305090	CaMK2g_Hs_CAMK_CAMK2	amygdala , brain , choroid , fovea centralis , frontal lobe , heart , hippocampus , hypothalamus , lens , lung , macula lutea , optic nerve , ovary , parathyroid , placenta , retina , skeletal muscle , skin , testis , unclassifiable (Anatomical System) , uterus , whole body
ENSG00000070808	ENSP00000261793	CaMK2g_Hs_CAMK_CAMK2	amygdala , brain , frontal lobe , hippocampus , hypothalamus , lung , unclassifiable (Anatomical System)
ENSG00000071054	ENSP00000313644	HGK_Hs_STE_STE20	amnion , aorta , blood , bone , bone marrow , brain , breast , cartilage , colon , endometrium , frontal lobe , germinal center , head and neck , heart , hypothalamus , islets of Langerhans , kidney , liver , lung , lymphoreticular , mammary gland , myocardium , pancreas , placenta , prostate , skeletal muscle , skin , smooth muscle , spinal ganglion , spleen , stomach , testis , thyroid , tongue…
ENSG00000071054	ENSP00000281111	HGK_Hs_STE_STE20	amnion , aorta , blood , bone , bone marrow , brain , breast , cartilage , colon , endometrium , frontal lobe , germinal center , head and neck , heart , hippocampus , hypothalamus , islets of Langerhans , kidney , liver , lung , mammary gland , myocardium , pancreas , placenta , prostate , skeletal muscle , skin , smooth muscle , spleen , stomach , testis , thyroid , tongue , unclassifiable (Ana…
ENSG00000071054	ENSP00000343658	HGK_Hs_STE_STE20	amnion , aorta , blood , bone , bone marrow , brain , breast , cartilage , colon , endometrium , frontal lobe , germinal center , head and neck , heart , hippocampus , hypothalamus , islets of Langerhans , kidney , liver , lung , mammary gland , myocardium , pancreas , placenta , prostate , skeletal muscle , skin , smooth muscle , spleen , stomach , testis , thyroid , tongue , unclassifiable (Ana…
ENSG00000071054	ENSP00000314363	HGK_Hs_STE_STE20	amnion , aorta , blood , bone , bone marrow , brain , breast , cartilage , colon , endometrium , frontal lobe , germinal center , head and neck , heart , hypothalamus , islets of Langerhans , kidney , liver , lung , lymphoreticular , mammary gland , myocardium , pancreas , placenta , prostate , skeletal muscle , skin , smooth muscle , spinal ganglion , spleen , stomach , testis , thyroid , tongue…
ENSG00000071242	ENSP00000265678	RSK1_Mm_AGC_RSK	blood , bone marrow , brain , cartilage , cerebral cortex , choroid , germinal center , head and neck , heart , kidney , lacrimal gland , lens , lung , mammary gland , muscle , ovary , pancreas , parathyroid , placenta , prostate , retina , salivary gland , skeletal muscle , skin , stomach , testis , thyroid , unclassifiable (Anatomical System) , uterus , vein , visual apparatus
ENSG00000071575	ENSP00000155926	Trb2_Mm_CAMK_Trbl	adrenal gland , bone , brain , colon , endometrium , frontal lobe , germinal center , heart , hypothalamus , islets of Langerhans , liver , lung , lymph node , lymphoreticular , mammary gland , mesenchyma , ovary , pituitary gland , placenta , retina , skeletal muscle , skin , spleen , stomach , sympathetic chain , testis , unclassifiable (Anatomical System) , uterus , visual apparatus , whole bo…
ENSG00000071909	ENSP00000314213	MYO3B_Mm_STE_STE20	lung , testis , unclassifiable (Anatomical System)
ENSG00000071909	ENSP00000314650	MYO3B_Mm_STE_STE20	lung , testis , unclassifiable (Anatomical System)
ENSG00000071909	ENSP00000335100	MYO3B_Mm_STE_STE20	lung , testis , unclassifiable (Anatomical System)
ENSG00000072062	ENSP00000309591	PKACa_Hs_AGC_PKA	bile duct , blood , bone , brain , breast , cartilage , cerebellum , cerebral cortex , cervix , choroid , colon , duodenum , endometrium , fovea centralis , germinal center , head and neck , heart , islets of Langerhans , kidney , larynx , lens , liver , lung , lymph node , lymphoreticular , macula lutea , mammary gland , myocardium , optic nerve , ovary , parathyroid , pharynx , placenta , prost…
ENSG00000072062	ENSP00000340940	PKACa_Hs_AGC_PKA	bile duct , blood , bone , brain , breast , cartilage , cerebellum , cerebral cortex , cervix , choroid , colon , duodenum , endometrium , fovea centralis , germinal center , head and neck , heart , islets of Langerhans , kidney , larynx , lens , liver , lung , lymph node , lymphoreticular , macula lutea , mammary gland , myocardium , optic nerve , ovary , parathyroid , pharynx , placenta , prost…
ENSG00000072133	ENSP00000262752	RSK4_Mm_AGC_RSK	choroid , fovea centralis , lens , liver , macula lutea , optic nerve , retina , spleen , unclassifiable (Anatomical System)
ENSG00000072195	ENSP00000265327	SPEG_Mm_CAMK_Trio	choroid , fovea centralis , head and neck , heart , larynx , lens , lung , macula lutea , optic nerve , retina , skeletal muscle
ENSG00000072195	ENSP00000311684	SPEG_Mm_CAMK_Trio	brain , cartilage , colon , endometrium , heart , lung , mammary gland , muscle , ovary , pancreas , parathyroid , pituitary gland , placenta , prostate , skin , spinal ganglion , stomach , testis , unclassifiable (Anatomical System) , uterus , visual apparatus , whole body
ENSG00000072518	ENSP00000294247	MARK1_Hs_CAMK_CAMKL	bladder , blood , bone , brain , breast , cartilage , cervix , colon , endometrium , frontal lobe , germinal center , head and neck , hypopharynx , islets of Langerhans , kidney , larynx , liver , lung , lymph node , mammary gland , muscle , optic nerve , ovary , pancreas , parathyroid , pharynx , placenta , prostate , salivary gland , stomach , thymus , thyroid , tongue , unclassifiable (Anatomi…
ENSG00000072518	ENSP00000355091	MARK1_Hs_CAMK_CAMKL	bladder , blood , bone , brain , breast , cervix , colon , endometrium , frontal lobe , germinal center , head and neck , hypopharynx , islets of Langerhans , kidney , larynx , liver , lung , lymph node , mammary gland , muscle , optic nerve , ovary , pancreas , parathyroid , pharynx , placenta , prostate , salivary gland , stomach , thymus , thyroid , tongue , unclassifiable (Anatomical System) …
ENSG00000072786	ENSP00000176763	LOK_Mm_STE_STE20	alveolus , amnion , blood , bone , bone marrow , brain , cartilage , cerebellum , cervix , choroid , colon , duodenum , endometrium , fovea centralis , germinal center , head and neck , heart , hypopharynx , iris , islets of Langerhans , kidney , lens , liver , lung , lymph node , lymphoreticular , macula lutea , mammary gland , nasopharynx , optic nerve , ovary , pancreas , parathyroid , placent…
ENSG00000073803	ENSP00000265026	LZK_Sp_TKL_MLK	blood , brain , frontal lobe , kidney , lung , retina , skeletal muscle , testis , unclassifiable (Anatomical System)
ENSG00000074590	ENSP00000261402	NuaK1_Mm_CAMK_CAMKL	amnion , bone , brain , breast , cartilage , colon , fovea centralis , frontal lobe , head and neck , heart , hypothalamus , larynx , liver , lung , macula lutea , nasopharynx , ovary , pancreas , parathyroid , placenta , prostate , skin , small intestine , smooth muscle , spinal cord , spinal ganglion , spleen , stomach , thyroid , unclassifiable (Anatomical System) , uterus , visual apparatus ,…
ENSG00000074966	ENSP00000264316	TXK_Hs_TK_Tec	bile duct , cartilage , germinal center , head and neck , liver , lung , placenta , skeletal muscle , stomach , unclassifiable (Anatomical System)
ENSG00000075413	ENSP00000216288	MARK1_Hs_CAMK_CAMKL	adrenal cortex , adrenal gland , bile duct , bladder , blood , bone , bone marrow , brain , breast , cartilage , cervix , choroid , cochlea , colon , endometrium , fovea centralis , gall bladder , germinal center , heart , hippocampus , islets of Langerhans , kidney , lens , liver , lung , lymph node , macula lutea , mammary gland , muscle , nasopharynx , optic nerve , ovary , pancreas , parathyr…
ENSG00000075413	ENSP00000303698	MARK1_Hs_CAMK_CAMKL	adrenal cortex , adrenal gland , alveolus , bile duct , bladder , blood , bone , bone marrow , brain , breast , cartilage , cervix , choroid , cochlea , colon , endometrium , fovea centralis , gall bladder , germinal center , head and neck , heart , hippocampus , intestine , kidney , larynx , lens , liver , lung , lymph node , macula lutea , mammary gland , muscle , optic nerve , ovary , pancreas…
ENSG00000075413	ENSP00000335347	MARK3_Hs_CAMK_CAMKL	adrenal cortex , adrenal gland , bile duct , bladder , blood , bone , bone marrow , brain , breast , cartilage , cervix , choroid , cochlea , colon , endometrium , fovea centralis , gall bladder , germinal center , head and neck , heart , hippocampus , islets of Langerhans , kidney , larynx , lens , liver , lung , lymph node , macula lutea , mammary gland , muscle , optic nerve , ovary , pancreas…
ENSG00000077264	ENSP00000353864	PAK3_Mm_STE_STE20	adrenal gland , brain , islets of Langerhans , lung , pituitary gland , placenta , retina , whole body
ENSG00000077782	ENSP00000327229	FGFR2_Mm_TK_FGFR	adrenal cortex , amygdala , aorta , blood , bone , bone marrow , brain , breast , cartilage , cervix , choroid , cochlea , colon , endometrium , epididymis , fovea centralis , frontal lobe , germinal center , head and neck , heart , hippocampus , islets of Langerhans , kidney , lens , liver , lung , macula lutea , mammary gland , optic nerve , ovary , pancreas , peripheral nerve , pineal gland , …
ENSG00000077782	ENSP00000348537	FGFR2_Mm_TK_FGFR	adrenal cortex , amygdala , aorta , blood , bone , bone marrow , brain , breast , cartilage , cervix , choroid , cochlea , colon , endometrium , epididymis , fovea centralis , frontal lobe , germinal center , head and neck , heart , hippocampus , iris , islets of Langerhans , kidney , lens , liver , lung , macula lutea , mammary gland , optic nerve , ovary , pancreas , peripheral nerve , pineal g…
ENSG00000077782	ENSP00000337247	FGFR2_Mm_TK_FGFR	adrenal cortex , amygdala , aorta , blood , bone , bone marrow , brain , breast , cartilage , cervix , choroid , cochlea , colon , endometrium , epididymis , fovea centralis , frontal lobe , germinal center , head and neck , heart , hippocampus , islets of Langerhans , kidney , lens , liver , lung , macula lutea , mammary gland , optic nerve , ovary , pancreas , peripheral nerve , pineal gland , …
ENSG00000077782	ENSP00000340636	FGFR2_Mm_TK_FGFR	bladder , blood , bone , bone marrow , brain , breast , cartilage , colon , endometrium , epididymis , germinal center , heart , intestine , islets of Langerhans , kidney , liver , lung , mammary gland , ovary , pharynx , prostate , salivary gland , skin , thyroid , unclassifiable (Anatomical System) , uterus
ENSG00000078061	ENSP00000290277	ARAF_Mm_TKL_RAF	adrenal cortex , blood , bone , bone marrow , brain , breast , cartilage , cerebral cortex , cervix , choroid , colon , developmental , duodenum , endometrium , fovea centralis , frontal lobe , germinal center , greater omentum , head and neck , heart , hypopharynx , iris , islets of Langerhans , kidney , lacrimal gland , lens , liver , lung , macula lutea , mammary gland , muscle , optic nerve ,…
ENSG00000079277	ENSP00000339573	MNK1_Hs_CAMK_MAPKAPK	blood , bone , bone marrow , brain , cervix , choroid , cochlea , colon , developmental , endometrium , fovea centralis , germinal center , head and neck , heart , kidney , lens , liver , lung , lymph node , macula lutea , mammary gland , optic nerve , ovary , pancreas , pharynx , placenta , retina , skeletal muscle , skin , spleen , stomach , testis , thymus , thyroid , tongue , unclassifiable (…
ENSG00000080823	ENSP00000355304	MOK_Mm_CMGC_RCK	bone , bone marrow , brain , cartilage , choroid , endometrium , fovea centralis , heart , kidney , lacrimal gland , lens , liver , lung , macula lutea , optic nerve , ovary , pancreas , parathyroid , placenta , prostate , retina , skin , stomach , testis , thyroid , unclassifiable (Anatomical System) , uterus
ENSG00000081320	ENSP00000263955	DRAK2_Hs_CAMK_DAPK	bile duct , blood , bone marrow , cartilage , colon , germinal center , lung , lymph node , nasopharynx , ovary , pancreas , parathyroid , placenta , prostate , skin , spleen , stomach , testis , tonsil , unclassifiable (Anatomical System) , uterus
ENSG00000082701	ENSP00000264235	GSK3A_Hs_CMGC_GSK	bladder , blood , bone , brain , breast , colon , germinal center , heart , hypothalamus , islets of Langerhans , lung , ovary , pancreas , placenta , retina , skin , stomach , testis , unclassifiable (Anatomical System) , uterus , visual apparatus
ENSG00000082701	ENSP00000324806	GSK3A_Hs_CMGC_GSK	bladder , brain , colon , germinal center , hypothalamus , lung , pancreas , placenta , retina , skin , stomach , testis , unclassifiable (Anatomical System) , visual apparatus
ENSG00000083290	ENSP00000354877	ULK2_Mm_Other_ULK	brain , breast , cartilage , germinal center , head and neck , heart , iris , kidney , larynx , liver , lung , placenta , prostate , retina , skeletal muscle , skin , spinal cord , spleen , testis , thyroid , unclassifiable (Anatomical System) , uterus , whole body
ENSG00000085511	ENSP00000297332	MAP3K4_Mm_STE_STE11	blood , bone , bone marrow , brain , cartilage , cervix , choroid , colon , endometrium , fovea centralis , frontal lobe , germinal center , head and neck , heart , hypopharynx , kidney , lens , liver , lung , macula lutea , mammary gland , nasopharynx , optic nerve , pancreas , parathyroid , placenta , prostate , retina , skin , smooth muscle , spleen , stomach , testis , unclassifiable (Anatomi…
ENSG00000086015	ENSP00000354671	MAST2_Mm_AGC_MAST	adrenal cortex , adrenal gland , bladder , bone , bone marrow , brain , breast , cartilage , choroid , colon , endometrium , fovea centralis , ganglion , germinal center , heart , hippocampus , kidney , lens , lung , lymph node , macula lutea , mammary gland , optic nerve , ovary , pancreas , parathyroid , placenta , prostate , retina , skeletal muscle , skin , spleen , stomach , sympathetic chai…
ENSG00000086232	ENSP00000199389	HRI_Hs_Other_PEK	adrenal cortex , aorta , blood , bone , bone marrow , brain , cartilage , cervix , cochlea , colon , cornea , endometrium , fovea centralis , germinal center , heart , hypothalamus , intestine , islets of Langerhans , kidney , lens , liver , lung , lymph node , macula lutea , mammary gland , muscle , optic nerve , ovary , pancreas , parathyroid , pharynx , placenta , prostate , retina , salivary …
ENSG00000089022	ENSP00000202788	MAPKAPK5_Hs_CAMK_MAPKAPK	adrenal cortex , adrenal gland , blood , bone , brain , cartilage , cervix , choroid , colon , endometrium , fovea centralis , germinal center , head and neck , heart , islets of Langerhans , kidney , lens , liver , lung , macula lutea , optic nerve , ovary , pancreas , parathyroid , pineal gland , placenta , prostate , retina , skin , spleen , stomach , testis , thyroid , tongue , unclassifiable…
ENSG00000091436	ENSP00000340257	ZAK_Mm_TKL_MLK	alveolus , amniotic fluid , atrium , blood , bone , bone marrow , brain , cartilage , cervix , cochlea , colon , endometrium , frontal lobe , germinal center , head and neck , heart , iris , kidney , larynx , liver , lung , lymph node , mammary gland , ovary , pancreas , parathyroid , placenta , prostate , retina , skeletal muscle , skin , spleen , stomach , sympathetic chain , testis , thyroid ,…
ENSG00000092445	ENSP00000263798	TYRO3_Mm_TK_Axl	adrenal cortex , bone , brain , cervix , choroid , colon , endometrium , fovea centralis , frontal lobe , head and neck , heart , hippocampus , kidney , lens , liver , lung , macula lutea , optic nerve , ovary , pancreas , placenta , retina , skin , spleen , stomach , sympathetic chain , synovium , testis , unclassifiable (Anatomical System) , uterus , visual apparatus
ENSG00000095777	ENSP00000265944	MYO3A_Mm_STE_STE20	breast , hypothalamus , islets of Langerhans , lung , retina , testis , unclassifiable (Anatomical System) , whole body
ENSG00000096063	ENSP00000354674	SRPK1_Hs_CMGC_SRPK	alveolus , aorta , artery , bladder , blood , bone , bone marrow , brain , breast , cerebellum , cerebellum cortex , cervix , colon , cornea , duodenum , endometrium , germinal center , head and neck , heart , intestine , islets of Langerhans , kidney , larynx , lens , liver , lung , lymph node , mammary gland , nasopharynx , ovary , pancreas , parathyroid , pharynx , placenta , prostate , retina…
ENSG00000096063	ENSP00000339450	SRPK1_Hs_CMGC_SRPK	alveolus , aorta , artery , bladder , blood , bone , bone marrow , brain , breast , cerebellum , cerebellum cortex , cervix , colon , cornea , duodenum , endometrium , germinal center , head and neck , heart , intestine , islets of Langerhans , kidney , larynx , liver , lung , lymph node , mammary gland , nasopharynx , ovary , pancreas , parathyroid , pharynx , placenta , prostate , retina , sali…
ENSG00000097007	ENSP00000323315	ABL_Mm_TK_Abl	lung , placenta , prostate , skin
ENSG00000097046	ENSP00000234626	CDC7_Hs_Other_CDC7	bladder , bone , brain , cartilage , duodenum , endometrium , gall bladder , germinal center , head and neck , heart , kidney , lung , lymph node , ovary , parathyroid , placenta , skin , stomach , testis , thymus , unclassifiable (Anatomical System) , uterus , visual apparatus
ENSG00000099308	ENSP00000262811	MAST3_Mm_AGC_MAST	amygdala , blood , bone , bone marrow , brain , colon , endometrium , fovea centralis , frontal lobe , germinal center , islets of Langerhans , kidney , liver , lung , macula lutea , mammary gland , ovary , placenta , prostate , skin , stomach , testis , unclassifiable (Anatomical System)
ENSG00000099875	ENSP00000309485	MNK2_Hs_CAMK_MAPKAPK	amniotic fluid , aorta , blood , bone , bone marrow , brain , breast , cartilage , cerebellum , cervix , choroid , colon , cornea , endometrium , fovea centralis , germinal center , head and neck , heart , hypopharynx , intestine , islets of Langerhans , kidney , lens , liver , lung , lymph node , macula lutea , mammary gland , muscle , oesophagus , optic nerve , ovary , pancreas , peripheral ner…
ENSG00000099875	ENSP00000250896	MNK2_Hs_CAMK_MAPKAPK	amniotic fluid , aorta , blood , bone , bone marrow , brain , breast , cartilage , cerebellum , cervix , choroid , colon , cornea , endometrium , fovea centralis , germinal center , head and neck , heart , hypopharynx , intestine , islets of Langerhans , kidney , lens , liver , lung , lymph node , macula lutea , mammary gland , muscle , oesophagus , optic nerve , ovary , pancreas , peripheral ner…
ENSG00000100030	ENSP00000215832	ERK2_Mm_CMGC_MAPK	adrenal cortex , adrenal gland , bladder , blood , bone , bone marrow , brain , breast , cartilage , cerebellum , cervix , choroid , cochlea , colon , endometrium , fovea centralis , frontal lobe , germinal center , gum , head and neck , heart , hippocampus , hypopharynx , hypothalamus , intestine , iris , islets of Langerhans , kidney , larynx , lens , liver , lung , lymph node , macula lutea , …
ENSG00000100077	ENSP00000317578	BARK1_Hs_AGC_GRK	alveolus , aorta , blood , brain , breast , cerebellum , colon , germinal center , heart , islets of Langerhans , kidney , liver , lung , nasopharynx , ovary , pancreas , parathyroid , placenta , prostate , retina , skeletal muscle , skin , spleen , stomach , testis , unclassifiable (Anatomical System)
ENSG00000100490	ENSP00000216378	CDKL1_Mm_CMGC_CDKL	bone , cartilage , cervix , frontal lobe , germinal center , head and neck , heart , hypothalamus , kidney , lens , liver , lung , lymph node , parathyroid , skeletal muscle , skin , testis , tongue , unclassifiable (Anatomical System) , uterus
ENSG00000100749	ENSP00000216639	VRK1_Mm_CK1_VRK	bladder , blood , bone , bone marrow , brain , breast , cervix , colon , cornea , endometrium , epididymis , frontal lobe , germinal center , head and neck , heart , intestine , kidney , liver , lung , lymph node , mammary gland , nasopharynx , ovary , pancreas , pharynx , prostate , retina , salivary gland , skeletal muscle , skin , spleen , stomach , testis , unclassifiable (Anatomical System) …
ENSG00000100784	ENSP00000261991	MSK1_Hs_AGC_RSK	bile duct , blood , bone marrow , brain , cerebellum , cochlea , colon , endometrium , fovea centralis , germinal center , hippocampus , hypothalamus , kidney , liver , lung , macula lutea , ovary , pancreas , parathyroid , placenta , prostate , retina , skin , spleen , stomach , testis , tonsil , unclassifiable (Anatomical System) , whole body
ENSG00000101049	ENSP00000340608	SGK2_Mm_AGC_SGK	brain , colon , kidney , liver , lung , ovary , skeletal muscle , skin , stomach , unclassifiable (Anatomical System) , uterus
ENSG00000101213	ENSP00000217185	BRK_Hs_TK_Src	bile duct , cartilage , cervix , colon , kidney , lymph node , mammary gland , pancreas , skin , stomach , unclassifiable (Anatomical System)
ENSG00000101255	ENSP00000217233	Trb3_Hs_CAMK_Trbl	adrenal cortex , blood , bone , bone marrow , brain , breast , cartilage , cervix , choroid , colon , cornea , endometrium , fovea centralis , head and neck , heart , intestine , kidney , lens , liver , lung , macula lutea , mammary gland , muscle , optic nerve , ovary , parathyroid , pharynx , placenta , prostate , retina , salivary gland , skin , spleen , stomach , testis , thymus , thyroid , t…
ENSG00000101266	ENSP00000339247	CK2a2_Mm_CMGC_CK2	adrenal cortex , amnion , bladder , blood , bone , bone marrow , brain , breast , cartilage , cerebellum , cerebellum cortex , cervix , choroid , colon , endometrium , fovea centralis , frontal lobe , gall bladder , germinal center , head and neck , heart , intestine , islets of Langerhans , kidney , lens , liver , lung , macula lutea , mammary gland , mesenchyma , muscle , nasopharynx , optic ne…
ENSG00000101336	ENSP00000262651	HCK_Hs_TK_Src	blood , bone marrow , brain , choroid , colon , fovea centralis , iris , kidney , lens , liver , lung , lymph node , lymphoreticular , macula lutea , mammary gland , optic nerve , placenta , prostate , retina , skin , spleen , testis , tonsil , unclassifiable (Anatomical System) , urinary , uterus , whole body
ENSG00000102010	ENSP00000340082	BMX_Mm_TK_Tec	aorta , brain , colon , endometrium , heart , lymph node , pancreas , skin , thyroid , unclassifiable (Anatomical System) , uterus
ENSG00000102225	ENSP00000276052	PCTAIRE1_Mm_CMGC_CDK	amniotic fluid , amygdala , bladder , blood , bone , bone marrow , brain , breast , cartilage , cerebellum , cervix , choroid , colon , endometrium , fovea centralis , frontal lobe , germinal center , head and neck , heart , hypothalamus , intestine , islets of Langerhans , kidney , lens , liver , lung , lymph node , macula lutea , mammary gland , medulla oblongata , muscle , optic nerve , ovary …
ENSG00000102755	ENSP00000282397	FLT1_Hs_TK_VEGFR	blood , brain , cartilage , fovea centralis , islets of Langerhans , kidney , liver , lung , macula lutea , ovary , parathyroid , placenta , prostate , retina , skeletal muscle , spleen , testis , thyroid , unclassifiable (Anatomical System) , uterus , whole body
ENSG00000102882	ENSP00000263025	ERK1_Mm_CMGC_MAPK	amnion , amygdala , blood , bone , bone marrow , brain , breast , cartilage , cerebral cortex , cervix , choroid , colon , endometrium , frontal lobe , head and neck , heart , hypothalamus , iris , islets of Langerhans , kidney , lacrimal gland , larynx , lens , liver , lung , lymph node , mammary gland , medulla oblongata , optic nerve , ovary , pancreas , peripheral nerve , placenta , prostate …
ENSG00000102882	ENSP00000327293	ERK1_Mm_CMGC_MAPK	bile duct , blood , bone marrow , brain , breast , cartilage , cerebral cortex , cervix , choroid , colon , frontal lobe , head and neck , heart , hypopharynx , hypothalamus , iris , islets of Langerhans , kidney , larynx , lens , liver , lung , lymph node , mammary gland , optic nerve , pancreas , placenta , prostate , retina , spleen , stomach , sympathetic chain , testis , thyroid , unclassifi…
ENSG00000103653	ENSP00000220003	CSK_Mm_TK_Csk	amygdala , bladder , blood , bone , bone marrow , brain , breast , cartilage , cervix , colon , endometrium , frontal lobe , germinal center , head and neck , heart , intestine , kidney , lacrimal gland , larynx , lens , liver , lung , lymph node , lymphoreticular , mammary gland , optic nerve , ovary , pancreas , pharynx , placenta , prostate , retina , salivary gland , skin , spleen , stomach ,…
ENSG00000104205	ENSP00000262211	SGK3_Mm_AGC_SGK	amniotic fluid , blood , bone , brain , cartilage , cochlea , colon , endometrium , heart , hippocampus , islets of Langerhans , kidney , liver , lung , lymphoreticular , mammary gland , nasopharynx , ovary , parathyroid , placenta , prostate , retina , skin , spinal ganglion , spleen , stomach , testis , thyroid , unclassifiable (Anatomical System) , uterus
ENSG00000104205	ENSP00000331816	SGK3_Mm_AGC_SGK	amniotic fluid , blood , bone , brain , cartilage , cochlea , colon , endometrium , heart , hippocampus , islets of Langerhans , kidney , liver , lung , mammary gland , nasopharynx , ovary , parathyroid , placenta , prostate , retina , skin , spleen , stomach , testis , thyroid , unclassifiable (Anatomical System) , uterus
ENSG00000104312	ENSP00000220751	RIPK2_Mm_TKL_RIPK	adrenal cortex , aorta , bile duct , blood , bone , bone marrow , brain , breast , cartilage , cervix , colon , endometrium , germinal center , head and neck , heart , hippocampus , kidney , larynx , liver , lung , lymph node , mammary gland , ovary , pancreas , parathyroid , placenta , prostate , retina , skin , smooth muscle , spleen , stomach , testis , tonsil , unclassifiable (Anatomical Syst…
ENSG00000104365	ENSP00000339151	IKKb_Mm_Other_IKK	bladder , blood , bone , bone marrow , brain , breast , cartilage , cerebellum , cervix , cochlea , colon , endometrium , germinal center , head and neck , heart , intestine , islets of Langerhans , kidney , larynx , liver , lung , lymph node , mammary gland , nasopharynx , optic nerve , ovary , pancreas , parathyroid , peripheral nerve , pharynx , pituitary gland , placenta , prostate , retina ,…
ENSG00000104375	ENSP00000347009	MST2_Hs_STE_STE20	aorta , bladder , bone , bone marrow , brain , breast , cartilage , cochlea , colon , endometrium , frontal lobe , germinal center , head and neck , hippocampus , islets of Langerhans , kidney , larynx , liver , lung , ovary , pancreas , parathyroid , placenta , prostate , retina , skeletal muscle , skin , spleen , stomach , testis , thyroid , unclassifiable (Anatomical System) , uterus , visual …
ENSG00000104814	ENSP00000221409	HPK1_Mm_STE_STE20	bladder , blood , brain , breast , colon , endometrium , fovea centralis , germinal center , head and neck , intestine , kidney , larynx , liver , lung , lymph node , macula lutea , ovary , pharynx , prostate , retina , salivary gland , skeletal muscle , skin , testis , unclassifiable (Anatomical System) , visual apparatus
ENSG00000104936	ENSP00000291270	DMPK1_Hs_AGC_DMPK	brain , cervix , colon , frontal lobe , germinal center , head and neck , iris , kidney , larynx , lens , liver , lung , mesenchyma , muscle , ovary , placenta , prostate , retina , skin , spinal ganglion , stomach , testis , thyroid , unclassifiable (Anatomical System) , uterus
ENSG00000104936	ENSP00000345997	DMPK1_Hs_AGC_DMPK	brain , colon , frontal lobe , head and neck , kidney , larynx , lens , liver , lung , mesenchyma , ovary , placenta , prostate , retina , stomach , testis , thyroid , tonsil , unclassifiable (Anatomical System) , uterus
ENSG00000104936	ENSP00000314954	DMPK1_Hs_AGC_DMPK	brain , colon , frontal lobe , head and neck , kidney , larynx , lens , liver , lung , mesenchyma , muscle , ovary , placenta , prostate , retina , skin , spinal ganglion , stomach , testis , thyroid , unclassifiable (Anatomical System) , uterus
ENSG00000104936	ENSP00000346168	DMPK1_Hs_AGC_DMPK	brain , cervix , colon , frontal lobe , head and neck , iris , kidney , larynx , lens , liver , lung , mesenchyma , muscle , ovary , placenta , prostate , retina , skin , spinal ganglion , stomach , testis , thyroid , unclassifiable (Anatomical System) , uterus
ENSG00000105146	ENSP00000302898	AurC_Mm_Other_AUR	brain , kidney , testis , unclassifiable (Anatomical System)
ENSG00000105204	ENSP00000221803	DYRK1B_Hs_CMGC_DYRK	blood , brain , cartilage , cervix , choroid , colon , endometrium , fovea centralis , heart , islets of Langerhans , kidney , lens , liver , lung , lymph node , macula lutea , mammary gland , medulla oblongata , optic nerve , pancreas , retina , skin , spinal ganglion , spleen , stomach , testis , unclassifiable (Anatomical System) , uterus
ENSG00000105204	ENSP00000312789	DYRK1B_Hs_CMGC_DYRK	blood , brain , cartilage , cervix , choroid , colon , endometrium , fovea centralis , heart , islets of Langerhans , kidney , lens , liver , lung , lymph node , macula lutea , mammary gland , medulla oblongata , optic nerve , pancreas , prostate , retina , skin , spinal ganglion , spleen , stomach , testis , unclassifiable (Anatomical System) , uterus
ENSG00000105221	ENSP00000309428	AKT2_Mm_AGC_Akt	adrenal cortex , amniotic fluid , bladder , blood , bone marrow , brain , breast , cervix , choroid , colon , endometrium , fovea centralis , frontal lobe , germinal center , head and neck , heart , hippocampus , kidney , lens , liver , lung , macula lutea , mammary gland , optic nerve , ovary , pancreas , parathyroid , peripheral nerve , placenta , prostate , retina , skeletal muscle , skin , sp…
ENSG00000105287	ENSP00000291281	PKD2_Mm_CAMK_PKD	amniotic fluid , bile duct , bladder , blood , bone , bone marrow , brain , cartilage , choroid , colon , fovea centralis , germinal center , head and neck , heart , hypopharynx , iris , islets of Langerhans , kidney , lens , liver , lung , lymph node , lymphoreticular , macula lutea , mammary gland , oesophagus , optic nerve , ovary , pancreas , peripheral nerve , placenta , prostate , retina , …
ENSG00000105397	ENSP00000264818	TYK2_Hs_TK_JakA	amniotic fluid , bladder , blood , bone , bone marrow , brain , cartilage , cervix , colon , endometrium , frontal lobe , germinal center , head and neck , heart , islets of Langerhans , kidney , liver , lung , lymph node , lymphoreticular , mammary gland , muscle , myocardium , optic nerve , ovary , pancreas , parathyroid , placenta , prostate , retina , skeletal muscle , skin , spleen , stomach…
ENSG00000105613	ENSP00000251472	MAST1_Mm_AGC_MAST	bone , brain , cervix , choroid , fovea centralis , frontal lobe , lens , lung , macula lutea , muscle , optic nerve , ovary , parathyroid , peripheral nerve , pituitary gland , placenta , retina , stomach , sympathetic chain , unclassifiable (Anatomical System) , uterus , visual apparatus
ENSG00000105639	ENSP00000355038	JAK3_Hs_TK_JakA	bone marrow , germinal center , lung , stomach , thyroid , unclassifiable (Anatomical System) , uterus
ENSG00000105723	ENSP00000222330	GSK3A_Hs_CMGC_GSK	adrenal cortex , amniotic fluid , bile duct , bladder , blood , bone , bone marrow , brain , breast , cartilage , cervix , choroid , colon , duodenum , endometrium , fovea centralis , frontal lobe , germinal center , head and neck , heart , intestine , islets of Langerhans , kidney , larynx , lens , liver , lung , macula lutea , mammary gland , optic nerve , ovary , pancreas , parathyroid , phary…
ENSG00000105810	ENSP00000265734	CDK6_Mm_CMGC_CDK	adrenal cortex , adrenal gland , amniotic fluid , bile duct , blood , bone , bone marrow , brain , breast , cartilage , colon , endometrium , gall bladder , germinal center , head and neck , heart , hypothalamus , islets of Langerhans , kidney , lens , liver , lung , lymph node , mammary gland , muscle , ovary , pancreas , parathyroid , placenta , prostate , retina , salivary gland , skeletal mus…
ENSG00000105976	ENSP00000317272	MET_Mm_TK_Met	aorta , bladder , blood , bone , bone marrow , brain , breast , cartilage , cervix , choroid , cochlea , colon , endometrium , frontal lobe , germinal center , head and neck , heart , intestine , kidney , lacrimal gland , larynx , lens , liver , lung , mammary gland , ovary , pharynx , placenta , prostate , retina , salivary gland , skeletal muscle , skin , smooth muscle , spleen , stomach , test…
ENSG00000106683	ENSP00000336740	LIMK1_Mm_TKL_LISK	adrenal gland , bone , brain , choroid , colon , endometrium , epididymis , fovea centralis , frontal lobe , germinal center , head and neck , hypothalamus , islets of Langerhans , kidney , lacrimal gland , lens , liver , lung , lymph node , lymphoreticular , macula lutea , mammary gland , optic nerve , ovary , placenta , retina , skin , testis , thyroid , unclassifiable (Anatomical System) , vis…
ENSG00000107140	ENSP00000338127	TESK1_Mm_TKL_LISK	bladder , blood , bone , brain , cartilage , colon , duodenum , endometrium , frontal lobe , germinal center , head and neck , heart , islets of Langerhans , kidney , larynx , lens , liver , lung , lymph node , lymphoreticular , mammary gland , optic nerve , pancreas , pituitary gland , prostate , skeletal muscle , skin , smooth muscle , spinal ganglion , spleen , stomach , testis , thyroid , unc…
ENSG00000107643	ENSP00000353483	JNK3_Hs_CMGC_MAPK	brain , cervix , colon , frontal lobe , germinal center , head and neck , larynx , lung , mammary gland , stomach , testis , urinary
ENSG00000107968	ENSP00000263056	DDB0216377_Dd_STE_STE20	blood , bone , brain , breast , colon , endometrium , germinal center , heart , kidney , liver , lung , mammary gland , ovary , parathyroid , placenta , prostate , skin , spleen , stomach , testis , thymus , unclassifiable (Anatomical System) , uterus , vein
ENSG00000108443	ENSP00000225577	p70S6Kb_Mm_AGC_RSK	adrenal cortex , adrenal gland , bone , bone marrow , brain , breast , cartilage , cervix , choroid , colon , endometrium , fovea centralis , frontal lobe , germinal center , head and neck , heart , islets of Langerhans , kidney , lens , liver , lung , lymph node , macula lutea , mammary gland , medulla oblongata , optic nerve , pancreas , parathyroid , pineal gland , placenta , prostate , retina…
ENSG00000108504	ENSP00000293215	CDC2_Sp_CMGC_CDK	bone , bone marrow , brain , cervix , choroid , colon , developmental , fovea centralis , germinal center , head and neck , heart , hypopharynx , iris , islets of Langerhans , kidney , lens , liver , lung , lymph node , macula lutea , mammary gland , optic nerve , ovary , parathyroid , placenta , prostate , retina , skin , spleen , stomach , testis , unclassifiable (Anatomical System) , uterus , …
ENSG00000108984	ENSP00000351997	MAP2K6_Mm_STE_STE7	bone , brain , cartilage , cervix , choroid , endometrium , fovea centralis , germinal center , heart , islets of Langerhans , kidney , lens , liver , lung , macula lutea , optic nerve , ovary , pancreas , parathyroid , placenta , retina , skeletal muscle , skin , spleen , testis , unclassifiable (Anatomical System) , uterus , visual apparatus
ENSG00000109339	ENSP00000352157	JNK3_Hs_CMGC_MAPK	adrenal gland , bone , brain , choroid , endometrium , fovea centralis , frontal lobe , heart , islets of Langerhans , kidney , lens , lung , macula lutea , nasopharynx , optic nerve , prostate , retina , skeletal muscle , skin , spinal ganglion , stomach , testis , unclassifiable (Anatomical System) , uterus
ENSG00000109339	ENSP00000309857	JNK3_Hs_CMGC_MAPK	adrenal gland , bone , brain , choroid , endometrium , fovea centralis , frontal lobe , heart , islets of Langerhans , kidney , lens , lung , macula lutea , nasopharynx , optic nerve , prostate , retina , skin , spinal ganglion , stomach , testis , unclassifiable (Anatomical System) , uterus
ENSG00000109339	ENSP00000355297	JNK3_Hs_CMGC_MAPK	adrenal gland , bone , brain , choroid , endometrium , fovea centralis , frontal lobe , heart , hippocampus , islets of Langerhans , kidney , lens , lung , macula lutea , nasopharynx , optic nerve , prostate , retina , skeletal muscle , skin , spinal ganglion , stomach , testis , unclassifiable (Anatomical System) , uterus
ENSG00000110422	ENSP00000304226	HIPK3_Mm_CMGC_DYRK	blood , breast , cervix , colon , frontal lobe , germinal center , head and neck , heart , hippocampus , hypopharynx , islets of Langerhans , kidney , larynx , liver , lung , ovary , parathyroid , placenta , retina , skeletal muscle , skin , spinal cord , stomach , testis , thymus , unclassifiable (Anatomical System) , uterus
ENSG00000110931	ENSP00000321230	CAMKK2_Mm_Other_CAMKK	amygdala , blood , bone , bone marrow , brain , breast , cartilage , cerebellum , cervix , choroid , colon , endometrium , fovea centralis , frontal lobe , germinal center , head and neck , heart , hippocampus , hypopharynx , kidney , larynx , lens , liver , lung , lymph node , lymphoreticular , macula lutea , mammary gland , optic nerve , ovary , pancreas , parathyroid , placenta , prostate , re…
ENSG00000110931	ENSP00000336634	CAMKK2_Mm_Other_CAMKK	amygdala , blood , bone , bone marrow , brain , breast , cartilage , cerebellum , cervix , choroid , colon , endometrium , fovea centralis , frontal lobe , germinal center , head and neck , heart , hippocampus , hypopharynx , kidney , larynx , lens , liver , lung , lymph node , lymphoreticular , macula lutea , mammary gland , optic nerve , ovary , pancreas , parathyroid , placenta , prostate , re…
ENSG00000110931	ENSP00000312741	CAMKK2_Mm_Other_CAMKK	amygdala , blood , bone , bone marrow , brain , breast , cartilage , cerebellum , cervix , choroid , colon , endometrium , fovea centralis , frontal lobe , germinal center , head and neck , heart , hippocampus , hypopharynx , kidney , larynx , lens , liver , lung , lymph node , lymphoreticular , macula lutea , mammary gland , optic nerve , ovary , pancreas , parathyroid , placenta , prostate , re…
ENSG00000110931	ENSP00000353636	CAMKK2_Mm_Other_CAMKK	amygdala , blood , bone , bone marrow , brain , breast , cartilage , cerebellum , cervix , choroid , colon , endometrium , fovea centralis , frontal lobe , germinal center , head and neck , heart , hippocampus , hypopharynx , kidney , larynx , lens , liver , lung , lymph node , lymphoreticular , macula lutea , mammary gland , optic nerve , ovary , pancreas , parathyroid , placenta , prostate , re…
ENSG00000111837	ENSP00000313021	MAK_Mm_CMGC_RCK	choroid , colon , fovea centralis , germinal center , heart , kidney , lens , lung , macula lutea , optic nerve , placenta , retina , skeletal muscle , skin , smooth muscle , testis , unclassifiable (Anatomical System) , uterus
ENSG00000112062	ENSP00000229794	p38a_Mm_CMGC_MAPK	alveolus , amygdala , bladder , blood , bone , bone marrow , brain , breast , cartilage , cervix , cochlea , colon , endometrium , epididymis , germinal center , heart , hypothalamus , islets of Langerhans , kidney , lacrimal gland , liver , lung , lymph node , mammary gland , myocardium , ovary , pancreas , placenta , prostate , skeletal muscle , skin , smooth muscle , spleen , stomach , testis …
ENSG00000112062	ENSP00000229795	p38a_Mm_CMGC_MAPK	alveolus , amygdala , bladder , blood , bone , bone marrow , brain , breast , cartilage , cervix , cochlea , colon , endometrium , epididymis , germinal center , heart , hypothalamus , islets of Langerhans , kidney , lacrimal gland , liver , lung , lymph node , mammary gland , myocardium , ovary , pancreas , placenta , prostate , skeletal muscle , skin , smooth muscle , spleen , stomach , testis …
ENSG00000112062	ENSP00000308669	p38a_Mm_CMGC_MAPK	alveolus , amygdala , bladder , blood , bone , bone marrow , brain , breast , cartilage , cervix , cochlea , colon , endometrium , epididymis , germinal center , heart , hypothalamus , islets of Langerhans , kidney , lacrimal gland , liver , lung , lymph node , mammary gland , myocardium , ovary , pancreas , placenta , prostate , skeletal muscle , skin , smooth muscle , spleen , stomach , testis …
ENSG00000112144	ENSP00000263043	ICK_Mm_CMGC_RCK	adrenal gland , aorta , bladder , blood , bone , brain , breast , cerebral cortex , choroid , cochlea , colon , endometrium , fovea centralis , germinal center , heart , intestine , islets of Langerhans , kidney , lens , liver , lung , lymph node , macula lutea , optic nerve , ovary , pancreas , pharynx , placenta , prostate , retina , salivary gland , skeletal muscle , skin , spleen , stomach , …
ENSG00000112655	ENSP00000230419	CCK4_Mm_TK_CCK4	amniotic fluid , blood , bone , brain , breast , cartilage , cervix , colon , cornea , endometrium , head and neck , heart , intestine , islets of Langerhans , kidney , larynx , liver , lung , lymph node , mammary gland , muscle , oesophagus , ovary , pancreas , parathyroid , pharynx , placenta , prostate , retina , salivary gland , skeletal muscle , skin , spleen , stomach , testis , thymus , th…
ENSG00000112655	ENSP00000326029	CCK4_Mm_TK_CCK4	amniotic fluid , blood , bone , brain , breast , cartilage , cervix , colon , cornea , endometrium , head and neck , heart , intestine , islets of Langerhans , kidney , larynx , liver , lung , lymph node , mammary gland , muscle , oesophagus , ovary , pancreas , parathyroid , pharynx , placenta , prostate , retina , salivary gland , skeletal muscle , skin , spleen , stomach , testis , thymus , th…
ENSG00000112655	ENSP00000325992	CCK4_Mm_TK_CCK4	blood , bone , brain , breast , cartilage , cervix , colon , cornea , endometrium , head and neck , heart , intestine , islets of Langerhans , kidney , larynx , liver , lung , lymph node , mammary gland , muscle , oesophagus , ovary , pancreas , parathyroid , pharynx , placenta , prostate , retina , salivary gland , skeletal muscle , skin , spleen , stomach , testis , thymus , tongue , unclassifi…
ENSG00000112655	ENSP00000324119	CCK4_Mm_TK_CCK4	blood , bone , brain , breast , cartilage , colon , cornea , endometrium , head and neck , heart , intestine , islets of Langerhans , kidney , liver , lung , mammary gland , muscle , oesophagus , ovary , pancreas , parathyroid , pharynx , placenta , prostate , retina , salivary gland , skin , spleen , stomach , testis , thymus , tongue , unclassifiable (Anatomical System) , uterus , visual appara…
ENSG00000112655	ENSP00000325462	CCK4_Mm_TK_CCK4	blood , bone , brain , breast , cartilage , cervix , colon , cornea , endometrium , head and neck , heart , intestine , islets of Langerhans , kidney , larynx , liver , lung , lymph node , mammary gland , muscle , oesophagus , ovary , pancreas , parathyroid , pharynx , placenta , prostate , retina , salivary gland , skeletal muscle , skin , spleen , stomach , testis , thymus , tongue , unclassifi…
ENSG00000112739	ENSP00000337194	PRP4_Sp_CMGC_DYRK	alveolus , aorta , bladder , blood , bone , bone marrow , brain , breast , cartilage , cervix , choroid , cochlea , colon , endometrium , fovea centralis , frontal lobe , germinal center , head and neck , heart , hippocampus , hypothalamus , islets of Langerhans , kidney , lacrimal gland , lens , liver , lung , lymph node , lymphoreticular , macula lutea , mammary gland , nasopharynx , optic nerv…
ENSG00000112742	ENSP00000230510	TTK_Mm_Other_TTK	bone marrow , brain , colon , germinal center , head and neck , heart , liver , lung , mammary gland , nasopharynx , ovary , parathyroid , placenta , prostate , skeletal muscle , skin , stomach , testis , thymus , unclassifiable (Anatomical System) , uterus
ENSG00000113240	ENSP00000316948	CLK4_Hs_CMGC_CLK	alveolus , blood , bone , bone marrow , brain , cervix , choroid , cochlea , colon , endometrium , fovea centralis , germinal center , head and neck , heart , islets of Langerhans , kidney , lacrimal gland , larynx , lens , lung , macula lutea , mammary gland , optic nerve , ovary , parathyroid , placenta , prostate , retina , skeletal muscle , skin , stomach , trabecular meshwork , unclassifiabl…
ENSG00000113263	ENSP00000231189	ITK_Mm_TK_Tec	blood , bone marrow , brain , endometrium , germinal center , heart , lung , lymph node , nasopharynx , pancreas , placenta , retina , skin , spleen , testis , thyroid , unclassifiable (Anatomical System) , uterus
ENSG00000113712	ENSP00000261798	C03C10.1_Ce_CK1_CK1	adrenal gland , alveolus , aorta , blood , bone , bone marrow , brain , breast , cartilage , cerebral cortex , cervix , choroid , cochlea , colon , cornea , endometrium , fovea centralis , frontal lobe , germinal center , head and neck , heart , hippocampus , hypothalamus , intestine , islets of Langerhans , kidney , larynx , lens , liver , lung , lymphoreticular , macula lutea , mammary gland , …
ENSG00000113721	ENSP00000261799	PDGFRb_Hs_TK_PDGFR	bladder , bone , bone marrow , brain , breast , cartilage , choroid , cochlea , colon , endometrium , epididymis , fovea centralis , frontal lobe , germinal center , head and neck , heart , iris , islets of Langerhans , kidney , larynx , lens , liver , lung , macula lutea , mammary gland , optic nerve , ovary , pancreas , peripheral nerve , placenta , prostate , retina , salivary gland , skeletal…
ENSG00000114124	ENSP00000264952	GPRK7_Hs_AGC_GRK	No data
ENSG00000114670	ENSP00000264996	NEK11_Mm_Other_NEK	adrenal cortex , adrenal gland , bone , brain , cartilage , colon , endometrium , heart , islets of Langerhans , kidney , liver , lung , nasopharynx , parathyroid , pineal body , pineal gland , pituitary gland , skin , spleen , testis , thymus , thyroid , unclassifiable (Anatomical System) , uterus , visual apparatus
ENSG00000114670	ENSP00000349389	NEK11_Mm_Other_NEK	brain , endometrium , heart , liver , nasopharynx , skin , spleen , unclassifiable (Anatomical System) , uterus , visual apparatus
ENSG00000114738	ENSP00000350639	MAPKAPK3_Mm_CAMK_MAPKAPK	adrenal cortex , alveolus , bile duct , bladder , blood , bone , bone marrow , brain , breast , cartilage , cervix , choroid , colon , duodenum , endometrium , germinal center , head and neck , heart , hypopharynx , intestine , islets of Langerhans , kidney , liver , lung , lymph node , mammary gland , muscle , myocardium , optic nerve , ovary , pancreas , parathyroid , pharynx , pineal body , pi…
ENSG00000114739	ENSP00000340361	ACTR2B_Mm_TKL_STKR	adrenal medulla , brain , cartilage , choroid , fovea centralis , heart , lens , macula lutea , optic nerve , ovary , placenta , prostate , retina , unclassifiable (Anatomical System)
ENSG00000114904	ENSP00000233027	NEK4_Mm_Other_NEK	bile duct , brain , breast , choroid , fovea centralis , head and neck , heart , hippocampus , larynx , lens , liver , lung , macula lutea , mammary gland , optic nerve , placenta , retina , spleen , testis , unclassifiable (Anatomical System) , visual apparatus
ENSG00000115085	ENSP00000264972	ZAP70_Mm_TK_Syk	blood , bone marrow , colon , kidney , lung , lymph node , muscle , skeletal muscle , testis , thymus , unclassifiable (Anatomical System) , visual apparatus
ENSG00000115170	ENSP00000263640	ALK2_Hs_TKL_STKR	aorta , artery , blood , bone , bone marrow , brain , breast , cartilage , cochlea , colon , epididymis , fovea centralis , head and neck , heart , hypopharynx , islets of Langerhans , kidney , liver , lung , macula lutea , muscle , ovary , pancreas , parathyroid , peripheral nerve , placenta , prostate , retina , skeletal muscle , skin , spleen , stomach , synovium , testis , thyroid , trabecula…
ENSG00000115687	ENSP00000351475	PASK_Mm_CAMK_CAMKL	aorta , blood , brain , colon , endometrium , germinal center , lung , lymph node , mammary gland , nasopharynx , ovary , prostate , skeletal muscle , stomach , testis , thyroid , tongue , tonsil , unclassifiable (Anatomical System) , visual apparatus
ENSG00000115687	ENSP00000234040	PASK_Mm_CAMK_CAMKL	aorta , bladder , blood , brain , breast , colon , endometrium , germinal center , intestine , kidney , liver , lung , lymph node , mammary gland , nasopharynx , ovary , pharynx , prostate , salivary gland , skeletal muscle , skin , stomach , testis , thyroid , tongue , tonsil , unclassifiable (Anatomical System) , visual apparatus
ENSG00000115825	ENSP00000234179	PKD3_Hs_CAMK_PKD	adrenal cortex , alveolus , blood , bone , brain , breast , cartilage , choroid , cochlea , colon , endometrium , epididymis , fovea centralis , frontal lobe , germinal center , heart , islets of Langerhans , kidney , lens , liver , lung , lymph node , macula lutea , mammary gland , muscle , nasopharynx , optic nerve , ovary , pancreas , parathyroid , pituitary gland , placenta , prostate , retin…
ENSG00000116106	ENSP00000281821	EphB4_Mm_TK_Eph	aorta , atrium , bone , brain , cartilage , choroid , colon , developmental , endometrium , fovea centralis , frontal lobe , head and neck , heart , hippocampus , hypothalamus , kidney , lens , lung , macula lutea , mammary gland , medulla oblongata , optic nerve , ovary , pancreas , pituitary gland , prostate , retina , skeletal muscle , skin , spleen , stomach , testis , thyroid , trabecular me…
ENSG00000116783	ENSP00000322251	HH498_Hs_TKL_MLK	heart , kidney , liver , lung , skin , testis , unclassifiable (Anatomical System) , uterus
ENSG00000117020	ENSP00000336943	AKT2_Mm_AGC_Akt	adrenal gland , bone , brain , breast , cartilage , cochlea , colon , frontal lobe , heart , hypothalamus , islets of Langerhans , kidney , lens , liver , lung , mammary gland , optic nerve , ovary , parathyroid , placenta , prostate , retina , skeletal muscle , skin , spleen , stomach , testis , unclassifiable (Anatomical System) , uterus , visual apparatus , whole body
ENSG00000117020	ENSP00000263826	AKT2_Mm_AGC_Akt	adrenal gland , brain , breast , colon , frontal lobe , germinal center , heart , hippocampus , hypothalamus , islets of Langerhans , kidney , lens , lung , ovary , parathyroid , placenta , prostate , retina , skeletal muscle , skin , spinal ganglion , stomach , testis , unclassifiable (Anatomical System) , uterus , visual apparatus , whole body
ENSG00000117266	ENSP00000353176	PCTAIRE3_Mm_CMGC_CDK	brain , endometrium , frontal lobe , hippocampus , lymph node , myocardium , ovary , retina , skin , unclassifiable (Anatomical System) , visual apparatus
ENSG00000117266	ENSP00000342589	PCTAIRE3_Mm_CMGC_CDK	bladder , brain , breast , cartilage , colon , endometrium , frontal lobe , ganglion , head and neck , heart , hippocampus , iris , islets of Langerhans , kidney , liver , lung , lymph node , myocardium , oesophagus , optic nerve , oral cavity , ovary , pancreas , parathyroid , placenta , retina , skin , spinal cord , spleen , stomach , testis , thyroid , unclassifiable (Anatomical System) , uter…
ENSG00000118515	ENSP00000237305	SGK1_Mm_AGC_SGK	adrenal cortex , adrenal gland , alveolus , bladder , blood , bone , bone marrow , brain , breast , cartilage , cerebral cortex , cervix , choroid , cochlea , colon , dura mater , endometrium , frontal lobe , gall bladder , germinal center , head and neck , heart , hippocampus , hypopharynx , hypothalamus , intestine , islets of Langerhans , kidney , lacrimal gland , larynx , lens , liver , lung …
ENSG00000119408	ENSP00000319734	NEK6_Hs_Other_NEK	alveolus , amniotic fluid , bile duct , bladder , blood , bone , bone marrow , brain , breast , cartilage , cervix , colon , cornea , endometrium , germinal center , heart , intestine , kidney , liver , lung , lymph node , lymphoreticular , mammary gland , ovary , pancreas , peripheral nerve , pharynx , placenta , prostate , retina , salivary gland , skeletal muscle , skin , spinal cord , spleen …
ENSG00000119638	ENSP00000238616	NEK9_Mm_Other_NEK	adrenal gland , aorta , blood , bone , bone marrow , brain , breast , cartilage , cervix , choroid , colon , endometrium , fovea centralis , germinal center , head and neck , heart , islets of Langerhans , kidney , lacrimal gland , larynx , liver , lung , lymph node , macula lutea , mammary gland , muscle , myocardium , nasopharynx , oesophagus , optic nerve , ovary , pancreas , parathyroid , per…
ENSG00000120156	ENSP00000343716	TIE2_Mm_TK_Tie	cartilage , cochlea , kidney , lung , mammary gland , placenta , retina , skeletal muscle , testis , unclassifiable (Anatomical System)
ENSG00000120539	ENSP00000343446	MASTL_Hs_AGC_MAST	adrenal cortex , aorta , bone , cervix , colon , endometrium , germinal center , head and neck , heart , liver , placenta , retina , skeletal muscle , skin , spleen , stomach , tongue , unclassifiable (Anatomical System) , uterus , visual apparatus
ENSG00000120899	ENSP00000342242	PYK2_Mm_TK_FAK	amygdala , blood , bone marrow , brain , cartilage , cerebral cortex , colon , endometrium , frontal lobe , germinal center , head and neck , hippocampus , lacrimal gland , larynx , lens , liver , lung , lymph node , lymphoreticular , nasopharynx , nervous , ovary , pancreas , placenta , prostate , skin , spleen , stomach , testis , thymus , thyroid , tonsil , unclassifiable (Anatomical System) ,…
ENSG00000120899	ENSP00000332816	PYK2_Mm_TK_FAK	amygdala , blood , bone marrow , brain , cartilage , cerebellum , cerebral cortex , colon , endometrium , frontal lobe , germinal center , head and neck , hippocampus , lacrimal gland , larynx , lens , liver , lung , lymph node , lymphoreticular , nasopharynx , nervous , ovary , pancreas , placenta , prostate , skin , spleen , stomach , testis , thymus , thyroid , tonsil , unclassifiable (Anatomi…
ENSG00000121989	ENSP00000241416	ACTR2_Hs_TKL_STKR	brain , cartilage , colon , frontal lobe , heart , kidney , liver , lung , mammary gland , medulla oblongata , nasopharynx , ovary , parathyroid , placenta , skeletal muscle , spleen , testis , tongue , unclassifiable (Anatomical System) , uterus , whole body
ENSG00000122025	ENSP00000241453	FLT3_Hs_TK_PDGFR	bone marrow , kidney , lung , stomach , testis , unclassifiable (Anatomical System)
ENSG00000122966	ENSP00000261833	CRIK_Hs_AGC_DMPK	bile duct , bladder , blood , bone , bone marrow , brain , cartilage , cervix , choroid , colon , endometrium , fovea centralis , frontal lobe , germinal center , head and neck , heart , kidney , lens , liver , lung , macula lutea , nervous , oesophagus , optic nerve , ovary , placenta , retina , skeletal muscle , skin , spleen , stomach , testis , tongue , unclassifiable (Anatomical System) , ut…
ENSG00000123143	ENSP00000242783	PKN1_Mm_AGC_PKN	amygdala , blood , bone , bone marrow , brain , cartilage , cervix , choroid , colon , duodenum , endometrium , fovea centralis , frontal lobe , germinal center , head and neck , heart , kidney , lens , liver , lung , lymph node , lymphoreticular , macula lutea , mammary gland , muscle , optic nerve , ovary , pancreas , peripheral nerve , placenta , prostate , retina , salivary gland , skin , spi…
ENSG00000123143	ENSP00000343325	PKN1_Mm_AGC_PKN	amygdala , blood , bone , bone marrow , brain , cartilage , cervix , choroid , colon , duodenum , endometrium , fovea centralis , frontal lobe , germinal center , head and neck , heart , kidney , lens , liver , lung , lymph node , lymphoreticular , macula lutea , mammary gland , muscle , optic nerve , ovary , pancreas , peripheral nerve , placenta , prostate , retina , salivary gland , skin , spi…
ENSG00000123374	ENSP00000243067	CDK2_Hs_CMGC_CDK	bile duct , bone , brain , cartilage , cervix , choroid , colon , fovea centralis , head and neck , heart , lens , liver , lung , lymph node , macula lutea , muscle , optic nerve , ovary , pancreas , placenta , prostate , retina , skin , spleen , stomach , testis , tongue , unclassifiable (Anatomical System) , uterus , whole body
ENSG00000123374	ENSP00000266970	CDK2_Hs_CMGC_CDK	adrenal cortex , bile duct , bone , brain , cartilage , cervix , choroid , colon , fovea centralis , head and neck , heart , lens , liver , lung , lymph node , macula lutea , muscle , optic nerve , ovary , pancreas , peripheral nerve , placenta , prostate , retina , skin , spleen , stomach , testis , tongue , trophoblast , unclassifiable (Anatomical System) , uterus , visual apparatus , whole body
ENSG00000123612	ENSP00000335178	ALK7_Mm_TKL_STKR	skin , stomach
ENSG00000123612	ENSP00000243349	ALK7_Mm_TKL_STKR	hypothalamus , skin , stomach , unclassifiable (Anatomical System)
ENSG00000123612	ENSP00000335139	ALK7_Mm_TKL_STKR	skin
ENSG00000125388	ENSP00000264764	GPRK5_Hs_AGC_GRK	brain , choroid , fovea centralis , iris , lens , lung , macula lutea , nasopharynx , optic nerve , placenta , retina , testis
ENSG00000125508	ENSP00000217188	SFK6_Sp_TK_Src	kidney , pancreas , spleen
ENSG00000126562	ENSP00000246914	Wnk4_Mm_Other_WNK	brain , choroid , colon , fovea centralis , kidney , lens , liver , lung , macula lutea , mammary gland , optic nerve , placenta , prostate , retina , skin , spleen , testis , unclassifiable (Anatomical System)
ENSG00000126583	ENSP00000263431	PKCg_Mm_AGC_PKC	amygdala , brain , choroid , fovea centralis , hippocampus , kidney , lens , lung , macula lutea , optic nerve , retina , testis , thymus
ENSG00000126934	ENSP00000262948	MAP2K2_Hs_STE_STE7	adrenal cortex , adrenal gland , bile duct , bladder , blood , bone , brain , cartilage , cervix , colon , endometrium , frontal lobe , germinal center , head and neck , heart , hippocampus , islets of Langerhans , kidney , lens , liver , lung , lymph node , mammary gland , medulla oblongata , muscle , ovary , pancreas , parathyroid , placenta , prostate , salivary gland , skeletal muscle , skin …
ENSG00000127334	ENSP00000342105	DYRK2_Hs_CMGC_DYRK	bile duct , blood , bone , bone marrow , brain , colon , duodenum , germinal center , head and neck , kidney , larynx , liver , lung , ovary , pancreas , pituitary gland , placenta , retina , skeletal muscle , stomach , testis , thymus , unclassifiable (Anatomical System) , uterus , whole body
ENSG00000128052	ENSP00000263923	KDR_Mm_TK_VEGFR	adrenal gland , bone , brain , cartilage , choroid , cochlea , colon , fovea centralis , frontal lobe , head and neck , heart , iris , islets of Langerhans , kidney , larynx , liver , lung , macula lutea , mammary gland , pancreas , parathyroid , pituitary gland , placenta , prostate , retina , skeletal muscle , spinal cord , spleen , stomach , testis , thyroid , unclassifiable (Anatomical System…
ENSG00000128829	ENSP00000263791	GCN2_Hs_Other_PEK	aorta , blood , bone , bone marrow , brain , cartilage , cervix , colon , cornea , endometrium , germinal center , head and neck , heart , hippocampus , intestine , islets of Langerhans , kidney , larynx , liver , lung , mammary gland , ovary , pancreas , parathyroid , peripheral nerve , pharynx , placenta , prostate , salivary gland , skeletal muscle , skin , spinal ganglion , spleen , stomach ,…
ENSG00000128881	ENSP00000263802	TTBK2_Mm_CK1_TTBK	cartilage , cervix , heart , hypothalamus , lung , placenta , skeletal muscle , skin , stomach , testis , thyroid , unclassifiable (Anatomical System) , uterus
ENSG00000128881	ENSP00000267890	TTBK2_Mm_CK1_TTBK	cervix , heart , hypothalamus , lung , placenta , skin , testis , uterus
ENSG00000129465	ENSP00000216274	RIPK3_Hs_TKL_RIPK	blood , bone marrow , brain , cartilage , cervix , colon , head and neck , heart , hypopharynx , liver , lung , lymph node , mammary gland , placenta , skeletal muscle , skin , spleen , testis , unclassifiable (Anatomical System) , uterus
ENSG00000130413	ENSP00000351743	23956_Tt_Other_Ciliate-E2	cervix , choroid , cochlea , endometrium , fovea centralis , germinal center , kidney , lens , lung , macula lutea , optic nerve , ovary , pancreas , parathyroid , placenta , retina , stomach , testis , unclassifiable (Anatomical System)
ENSG00000130413	ENSP00000320754	DDB0216308_Dd_CAMK_CAMK1	cervix , choroid , cochlea , endometrium , fovea centralis , germinal center , kidney , lens , lung , macula lutea , optic nerve , ovary , pancreas , parathyroid , placenta , retina , stomach , testis , unclassifiable (Anatomical System)
ENSG00000130669	ENSP00000326864	PAK4_Mm_STE_STE20	bone , brain , breast , cartilage , cervix , colon , endometrium , germinal center , head and neck , heart , islets of Langerhans , kidney , lens , liver , lung , medulla oblongata , muscle , oesophagus , optic nerve , ovary , pancreas , parathyroid , peripheral nerve , pineal gland , pituitary gland , placenta , prostate , retina , salivary gland , skin , spleen , stomach , testis , tongue , unc…
ENSG00000130669	ENSP00000353625	PAK4_Mm_STE_STE20	bone , brain , breast , cartilage , cervix , colon , endometrium , germinal center , head and neck , heart , islets of Langerhans , kidney , lens , liver , lung , muscle , oesophagus , optic nerve , ovary , pancreas , parathyroid , peripheral nerve , pineal gland , pituitary gland , placenta , prostate , retina , salivary gland , skin , spleen , stomach , testis , tongue , unclassifiable (Anatomi…
ENSG00000130758	ENSP00000253055	MLK2_Mm_TKL_MLK	blood , bone , bone marrow , brain , colon , frontal lobe , heart , islets of Langerhans , kidney , liver , lung , ovary , placenta , prostate , retina , skin , spleen , stomach , testis , unclassifiable (Anatomical System) , uterus , whole body
ENSG00000131023	ENSP00000253339	LATS1_Hs_AGC_NDR	adrenal gland , amniotic fluid , breast , colon , endometrium , frontal lobe , germinal center , head and neck , larynx , liver , lung , mammary gland , optic nerve , placenta , prostate , skeletal muscle , thyroid , tongue , unclassifiable (Anatomical System)
ENSG00000132155	ENSP00000251849	RAF1_Hs_TKL_RAF	adrenal cortex , alveolus , amnion , aorta , bladder , blood , bone , bone marrow , brain , breast , cartilage , cervix , choroid , cochlea , colon , endometrium , fovea centralis , frontal lobe , germinal center , heart , hypothalamus , intestine , islets of Langerhans , kidney , lens , liver , lung , lymph node , macula lutea , mammary gland , muscle , oesophagus , optic nerve , ovary , pancrea…
ENSG00000132356	ENSP00000346148	AMPKa1_Mm_CAMK_CAMKL	adrenal cortex , aorta , blood , bone , bone marrow , brain , breast , cervix , cochlea , colon , endometrium , germinal center , head and neck , heart , islets of Langerhans , kidney , larynx , liver , lung , lymph node , mammary gland , ovary , pancreas , parathyroid , placenta , prostate , retina , skeletal muscle , skin , smooth muscle , spinal ganglion , spleen , stomach , sympathetic chain …
ENSG00000132356	ENSP00000296800	PASK_Hs_CAMK_CAMKL	blood , bone marrow , colon , liver , skeletal muscle , spinal ganglion , unclassifiable (Anatomical System)
ENSG00000133083	ENSP00000353846	DCAMKL1_Mm_CAMK_DCAMKL	bone , brain , breast , cochlea , endometrium , frontal lobe , hippocampus , hypothalamus , kidney , lung , mammary gland , optic nerve , pituitary gland , stomach , testis , unclassifiable (Anatomical System) , whole body
ENSG00000133083	ENSP00000255448	DCAMKL1_Mm_CAMK_DCAMKL	bone , brain , breast , cochlea , endometrium , frontal lobe , hypothalamus , kidney , lung , mammary gland , optic nerve , pituitary gland , stomach , testis , unclassifiable (Anatomical System) , whole body
ENSG00000133275	ENSP00000255641	gish_Dm_CK1_CK1	blood , bone , bone marrow , brain , cartilage , choroid , colon , duodenum , endometrium , fovea centralis , gall bladder , germinal center , head and neck , heart , iris , kidney , lens , lung , lymph node , lymphoreticular , macula lutea , medulla oblongata , muscle , optic nerve , ovary , pineal gland , placenta , prostate , retina , salivary gland , skin , spleen , stomach , testis , thymus …
ENSG00000134058	ENSP00000256443	CDK7_Mm_CMGC_CDK	adrenal cortex , bladder , blood , bone , bone marrow , brain , breast , cartilage , cervix , colon , dura mater , endometrium , germinal center , head and neck , heart , hippocampus , intestine , islets of Langerhans , kidney , liver , lung , lymph node , mammary gland , medulla oblongata , meninges , nasopharynx , ovary , parathyroid , pharynx , pia mater , placenta , prostate , salivary gland …
ENSG00000134318	ENSP00000317985	ROCK2_Mm_AGC_DMPK	bladder , blood , bone marrow , brain , cartilage , colon , endometrium , frontal lobe , germinal center , heart , intestine , islets of Langerhans , kidney , liver , lung , lymph node , ovary , pancreas , parathyroid , peripheral nerve , pharynx , placenta , prostate , retina , salivary gland , skeletal muscle , skin , spinal cord , spleen , stomach , testis , thyroid , unclassifiable (Anatomica…
ENSG00000134398	ENSP00000256797	IRE1_Mm_Other_IRE	colon , lung , pancreas , stomach , unclassifiable (Anatomical System)
ENSG00000134602	ENSP00000354757	MST4_Mm_STE_STE20	alveolus , aorta , bile duct , bladder , blood , bone , bone marrow , brain , breast , cartilage , cervix , cochlea , colon , endometrium , germinal center , islets of Langerhans , kidney , liver , lung , lymphoreticular , mammary gland , parathyroid , placenta , prostate , skeletal muscle , spleen , stomach , testis , thymus , unclassifiable (Anatomical System) , whole body
ENSG00000134602	ENSP00000310468	MST4_Mm_STE_STE20	alveolus , aorta , bile duct , bladder , blood , bone , bone marrow , brain , breast , cartilage , cervix , cochlea , colon , endometrium , germinal center , islets of Langerhans , kidney , liver , lung , lymphoreticular , mammary gland , parathyroid , placenta , prostate , skeletal muscle , skin , spleen , stomach , testis , thymus , unclassifiable (Anatomical System) , whole body
ENSG00000134853	ENSP00000257290	PDGFRa_Mm_TK_PDGFR	aorta , blood , bone , bone marrow , brain , cartilage , cerebral cortex , choroid , cochlea , colon , endometrium , fovea centralis , frontal lobe , gall bladder , head and neck , heart , internal ear , iris , islets of Langerhans , kidney , lens , liver , lung , macula lutea , mammary gland , mesenchyma , optic nerve , ovary , pancreas , peripheral nerve , placenta , prostate , retina , skeleta…
ENSG00000135250	ENSP00000349863	SRPK2_Hs_CMGC_SRPK	bladder , blood , bone , brain , breast , cervix , choroid , colon , dura mater , fovea centralis , head and neck , heart , hypopharynx , intestine , islets of Langerhans , kidney , larynx , lens , liver , lung , macula lutea , mammary gland , meninges , nasopharynx , optic nerve , ovary , parathyroid , pharynx , pia mater , pituitary gland , placenta , prostate , retina , salivary gland , skin ,…
ENSG00000135250	ENSP00000337679	SRPK2_Hs_CMGC_SRPK	aorta , bladder , blood , bone , brain , breast , cervix , choroid , colon , dura mater , endometrium , fovea centralis , germinal center , head and neck , heart , intestine , islets of Langerhans , kidney , larynx , lens , liver , lung , macula lutea , mammary gland , meninges , nasopharynx , optic nerve , ovary , parathyroid , pharynx , pia mater , pituitary gland , placenta , prostate , retina…
ENSG00000135409	ENSP00000257863	MISR2_Mm_TKL_STKR	lung , muscle , spleen , testis , unclassifiable (Anatomical System)
ENSG00000135446	ENSP00000257904	CDK4_Mm_CMGC_CDK	adrenal gland , adrenal medulla , alveolus , aorta , bladder , blood , bone , bone marrow , brain , breast , cartilage , cervix , choroid , cochlea , colon , endometrium , germinal center , head and neck , heart , hypopharynx , intestine , islets of Langerhans , kidney , liver , lung , lymph node , mammary gland , muscle , ovary , pancreas , pharynx , placenta , prostate , salivary gland , skin ,…
ENSG00000135503	ENSP00000257963	ALK4_Hs_TKL_STKR	alveolus , blood , bone , bone marrow , brain , cartilage , colon , endometrium , fovea centralis , frontal lobe , head and neck , heart , hippocampus , hypopharynx , hypothalamus , islets of Langerhans , kidney , liver , lung , macula lutea , mammary gland , ovary , pancreas , parathyroid , placenta , prostate , retina , skeletal muscle , skin , spleen , testis , thyroid , unclassifiable (Anatom…
ENSG00000136098	ENSP00000258597	NEK3_Hs_Other_NEK	bladder , blood , bone , brain , cartilage , choroid , cochlea , colon , developmental , fovea centralis , germinal center , head and neck , heart , intestine , kidney , lens , liver , lung , lymph node , macula lutea , optic nerve , ovary , parathyroid , pharynx , placenta , prostate , retina , salivary gland , skin , spleen , stomach , testis , tongue , unclassifiable (Anatomical System) , uter…
ENSG00000136098	ENSP00000339429	NEK3_Hs_Other_NEK	bladder , blood , bone , brain , cartilage , choroid , cochlea , colon , developmental , fovea centralis , germinal center , head and neck , heart , intestine , kidney , lens , liver , lung , lymph node , macula lutea , optic nerve , ovary , parathyroid , pharynx , placenta , prostate , retina , salivary gland , skeletal muscle , skin , spleen , stomach , testis , tongue , unclassifiable (Anatomi…
ENSG00000136573	ENSP00000259089	BLK_Hs_TK_Src	blood , brain , colon , germinal center , kidney , lung , lymph node , nasopharynx , pancreas , salivary gland , spleen , stomach , testis , thyroid , tonsil , unclassifiable (Anatomical System)
ENSG00000137275	ENSP00000259808	RIPK1_Hs_TKL_RIPK	bile duct , bladder , blood , bone , brain , breast , colon , germinal center , heart , intestine , kidney , liver , lung , mammary gland , nervous , ovary , pancreas , parathyroid , pharynx , placenta , prostate , salivary gland , skeletal muscle , skin , small intestine , spleen , stomach , testis , thymus , thyroid , unclassifiable (Anatomical System) , uterus , visual apparatus
ENSG00000137601	ENSP00000309742	NEK1_Mm_Other_NEK	alveolus , bile duct , bone , bone marrow , brain , cochlea , colon , endometrium , frontal lobe , germinal center , heart , kidney , liver , lung , ovary , prostate , skeletal muscle , skin , testis , unclassifiable (Anatomical System) , urinary , uterus , whole body
ENSG00000137601	ENSP00000336715	NEK1_Mm_Other_NEK	alveolus , bile duct , bone , bone marrow , brain , cochlea , colon , endometrium , frontal lobe , germinal center , heart , kidney , liver , lung , ovary , prostate , skeletal muscle , skin , testis , unclassifiable (Anatomical System) , urinary , uterus , whole body
ENSG00000137764	ENSP00000346493	MAP2K5_Hs_STE_STE7	blood , bone , brain , choroid , colon , germinal center , heart , lens , lung , lymph node , pancreas , placenta , prostate , skeletal muscle , spleen , sympathetic chain , testis , thyroid , unclassifiable (Anatomical System) , uterus
ENSG00000137764	ENSP00000342101	MAP2K5_Mm_STE_STE7	blood , bone , brain , cartilage , cervix , choroid , colon , fovea centralis , frontal lobe , germinal center , heart , kidney , lens , lung , lymph node , macula lutea , optic nerve , ovary , parathyroid , placenta , prostate , retina , skin , testis , thyroid , unclassifiable (Anatomical System) , uterus , visual apparatus
ENSG00000137764	ENSP00000178640	MAP2K5_Mm_STE_STE7	blood , bone , brain , cartilage , cervix , choroid , colon , fovea centralis , frontal lobe , germinal center , heart , kidney , lens , lung , lymph node , macula lutea , optic nerve , ovary , pancreas , parathyroid , placenta , prostate , retina , skeletal muscle , skin , spleen , sympathetic chain , testis , thyroid , unclassifiable (Anatomical System) , uterus , visual apparatus
ENSG00000137843	ENSP00000260404	PAK6_Mm_STE_STE20	brain , cerebellum , colon , endometrium , islets of Langerhans , kidney , lung , medulla oblongata , ovary , parathyroid , placenta , prostate , smooth muscle , testis , thyroid , unclassifiable (Anatomical System)
ENSG00000138395	ENSP00000260967	PFTAIRE2_Mm_CMGC_CDK	kidney , testis , unclassifiable (Anatomical System)
ENSG00000138669	ENSP00000264399	PKG2_Mm_AGC_PKG	heart , lung , skeletal muscle , skin , testis , uterus
ENSG00000138696	ENSP00000264568	BMPR1B_Mm_TKL_STKR	choroid , fovea centralis , islets of Langerhans , kidney , lens , lung , macula lutea , mammary gland , optic nerve , ovary , peripheral nerve , prostate , retina , unclassifiable (Anatomical System) , visual apparatus
ENSG00000138756	ENSP00000264889	BIKE_Mm_Other_NAK	aorta , brain , endometrium , germinal center , heart , liver , lung , ovary , placenta , testis , unclassifiable (Anatomical System)
ENSG00000138769	ENSP00000306340	CDKL2_Hs_CMGC_CDKL	frontal lobe , lung , nasopharynx , skeletal muscle , testis , thyroid
ENSG00000139625	ENSP00000267079	LZK_Sp_TKL_MLK	bladder , blood , bone , brain , breast , cartilage , cerebellum , cervix , choroid , colon , fovea centralis , germinal center , head and neck , heart , hypothalamus , intestine , kidney , larynx , lens , liver , lung , macula lutea , mammary gland , oesophagus , optic nerve , ovary , parathyroid , pharynx , placenta , prostate , retina , salivary gland , skeletal muscle , skin , spleen , stomac…
ENSG00000139908	ENSP00000287913	TSSK4_Hs_CAMK_TSSK	bladder , medulla oblongata , retina , testis , unclassifiable (Anatomical System)
ENSG00000139908	ENSP00000339179	TSSK4_Hs_CAMK_TSSK	bladder , medulla oblongata , retina , testis , unclassifiable (Anatomical System)
ENSG00000140443	ENSP00000268035	IGF1R_Hs_TK_InsR	adrenal gland , bile duct , bone , brain , breast , choroid , colon , epididymis , fovea centralis , frontal lobe , head and neck , heart , islets of Langerhans , kidney , larynx , lens , liver , lung , macula lutea , mammary gland , muscle , optic nerve , ovary , pancreas , parathyroid , placenta , retina , skeletal muscle , skin , testis , thyroid , unclassifiable (Anatomical System) , uterus
ENSG00000140474	ENSP00000268074	ULK3_Mm_Other_ULK	blood , bone , brain , breast , cervix , colon , duodenum , endometrium , fovea centralis , frontal lobe , germinal center , head and neck , heart , hypothalamus , islets of Langerhans , kidney , liver , lung , lymph node , macula lutea , mammary gland , optic nerve , ovary , pancreas , parathyroid , placenta , prostate , retina , salivary gland , skeletal muscle , skin , spleen , stomach , synov…
ENSG00000140538	ENSP00000347397	TRKC_Mm_TK_Trk	brain , frontal lobe , islets of Langerhans , kidney , prostate , unclassifiable (Anatomical System)
ENSG00000140538	ENSP00000350356	TRKC_Mm_TK_Trk	brain , cerebral cortex , frontal lobe , islets of Langerhans , kidney , prostate , unclassifiable (Anatomical System)
ENSG00000140538	ENSP00000354207	TRKC_Mm_TK_Trk	brain , frontal lobe , islets of Langerhans , kidney , prostate , unclassifiable (Anatomical System)
ENSG00000140795	ENSP00000268446	caMLCK_Hs_CAMK_MLCK	atrium , testis , unclassifiable (Anatomical System)
ENSG00000140992	ENSP00000346895	PDK1_Mm_AGC_PDK1	blood , bone marrow , brain , choroid , colon , endometrium , fovea centralis , gall bladder , germinal center , head and neck , heart , hypothalamus , islets of Langerhans , kidney , larynx , lens , lung , lymph node , macula lutea , oesophagus , optic nerve , pancreas , placenta , prostate , retina , skin , stomach , testis , unclassifiable (Anatomical System) , uterus , visual apparatus
ENSG00000140992	ENSP00000344220	PDK1_Mm_AGC_PDK1	blood , bone marrow , brain , cervix , choroid , colon , endometrium , fovea centralis , gall bladder , germinal center , head and neck , heart , hypothalamus , islets of Langerhans , kidney , larynx , lens , liver , lung , lymph node , macula lutea , muscle , oesophagus , optic nerve , pancreas , placenta , prostate , retina , skin , stomach , testis , unclassifiable (Anatomical System) , uterus…
ENSG00000141068	ENSP00000323178	KSR1_Mm_TKL_RAF	endometrium , lung , medulla oblongata , placenta , unclassifiable (Anatomical System)
ENSG00000141068	ENSP00000268763	KSR1_Mm_TKL_RAF	amnion , brain , cervix , colon , endometrium , frontal lobe , head and neck , heart , hypopharynx , kidney , lung , ovary , parathyroid , placenta , retina , skin , testis , unclassifiable (Anatomical System) , uterus
ENSG00000141503	ENSP00000347427	ZC3_Mm_STE_STE20	bladder , blood , bone , bone marrow , brain , breast , cartilage , cerebellum , choroid , colon , endometrium , fovea centralis , frontal lobe , germinal center , head and neck , heart , islets of Langerhans , kidney , larynx , lens , liver , lung , macula lutea , mammary gland , muscle , optic nerve , ovary , pancreas , placenta , prostate , retina , skin , spleen , stomach , sympathetic chain …
ENSG00000141503	ENSP00000269296	ZC3_Mm_STE_STE20	bladder , blood , bone , bone marrow , brain , breast , cartilage , cerebellum , choroid , colon , endometrium , fovea centralis , frontal lobe , germinal center , head and neck , heart , islets of Langerhans , kidney , larynx , lens , liver , lung , macula lutea , mammary gland , muscle , optic nerve , ovary , pancreas , placenta , prostate , retina , skin , spleen , stomach , sympathetic chain …
ENSG00000141551	ENSP00000269361	T09B4.7_Ce_CK1_Worm6	alveolus , aorta , bile duct , bladder , blood , bone , bone marrow , brain , breast , cartilage , cerebral cortex , cervix , choroid , colon , endometrium , frontal lobe , germinal center , head and neck , heart , islets of Langerhans , kidney , larynx , lens , liver , lung , lymph node , lymphoreticular , mammary gland , medulla oblongata , mesenchyma , muscle , ovary , pancreas , placenta , pr…
ENSG00000141551	ENSP00000324464	C03C10.1_Ce_CK1_CK1	alveolus , aorta , bile duct , bladder , blood , bone , bone marrow , brain , breast , cartilage , cerebral cortex , cervix , choroid , colon , endometrium , frontal lobe , germinal center , head and neck , heart , islets of Langerhans , kidney , larynx , lens , liver , lung , lymph node , mammary gland , medulla oblongata , mesenchyma , muscle , optic nerve , ovary , pancreas , placenta , prosta…
ENSG00000141736	ENSP00000269571	ErbB2_Mm_TK_EGFR	amniotic fluid , bladder , blood , bone , bone marrow , brain , breast , cartilage , cerebral cortex , cervix , ciliary body , colon , duodenum , endometrium , fovea centralis , germinal center , head and neck , heart , kidney , larynx , liver , lung , macula lutea , mammary gland , muscle , nasopharynx , ovary , pancreas , parathyroid , peripheral nerve , placenta , prostate , retina , skeletal …
ENSG00000142149	ENSP00000270112	HUNK_Mm_CAMK_CAMKL	brain , cartilage , cochlea , colon , endometrium , heart , liver , muscle , ovary , parathyroid , placenta , skin , spleen , unclassifiable (Anatomical System) , uterus , visual apparatus
ENSG00000142178	ENSP00000270162	SIK_Mm_CAMK_CAMKL	adrenal gland , blood , bone , bone marrow , brain , breast , cartilage , choroid , colon , duodenum , fovea centralis , germinal center , gum , head and neck , heart , hypopharynx , islets of Langerhans , kidney , lacrimal gland , lens , liver , lung , lymph node , macula lutea , mammary gland , optic nerve , pancreas , parathyroid , placenta , prostate , retina , skin , stomach , testis , thyro…
ENSG00000142235	ENSP00000270238	LMR3_Mm_TK_Lmr	brain , frontal lobe , hippocampus , kidney , optic nerve , retina , unclassifiable (Anatomical System)
ENSG00000142731	ENSP00000270861	PLK4_Mm_Other_PLK	bladder , blood , bone , brain , choroid , colon , endometrium , fovea centralis , germinal center , heart , intestine , islets of Langerhans , kidney , lens , liver , lung , lymph node , macula lutea , mammary gland , medulla oblongata , optic nerve , ovary , parathyroid , pharynx , placenta , prostate , retina , salivary gland , skeletal muscle , skin , stomach , testis , unclassifiable (Anatom…
ENSG00000143322	ENSP00000339209	ARG_Mm_TK_Abl	adrenal cortex , amniotic fluid , bone , brain , breast , cartilage , frontal lobe , heart , hippocampus , kidney , liver , lung , prostate , salivary gland , skeletal muscle , skin , spleen , stomach , testis , unclassifiable (Anatomical System) , uterus , visual apparatus
ENSG00000145242	ENSP00000273854	EphB4_Mm_TK_Eph	brain , unclassifiable (Anatomical System)
ENSG00000145242	ENSP00000346899	EphB4_Mm_TK_Eph	brain , hypothalamus , lung , skeletal muscle , unclassifiable (Anatomical System)
ENSG00000145349	ENSP00000339740	CaMK2g_Hs_CAMK_CAMK2	amygdala , blood , bone , brain , cartilage , colon , frontal lobe , germinal center , heart , hippocampus , hypothalamus , islets of Langerhans , liver , lung , lymph node , parathyroid , retina , skeletal muscle , skin , spleen , stomach , testis , unclassifiable (Anatomical System) , whole body
ENSG00000145632	ENSP00000274289	PLK2_Hs_Other_PLK	amnion , amniotic fluid , aorta , artery , bile duct , bladder , blood , bone , bone marrow , brain , breast , cartilage , cervix , cochlea , colon , endometrium , frontal lobe , head and neck , heart , hypopharynx , intestine , islets of Langerhans , kidney , lens , liver , lung , lymph node , mammary gland , ovary , pancreas , parathyroid , pharynx , pineal gland , placenta , prostate , salivar…
ENSG00000145949	ENSP00000274643	caMLCK_Hs_CAMK_MLCK	bladder , cochlea , endometrium , heart , kidney , lung , unclassifiable (Anatomical System)
ENSG00000146216	ENSP00000307357	TTBK2_Mm_CK1_TTBK	No data
ENSG00000146216	ENSP00000259750	TTBK2_Mm_CK1_TTBK	brain , cerebellum , lens , lung , spleen , unclassifiable (Anatomical System)
ENSG00000146648	ENSP00000275493	EGFR_Mm_TK_EGFR	bile duct , bone , brain , breast , cartilage , cervix , colon , endometrium , frontal lobe , head and neck , heart , kidney , larynx , lens , liver , lung , mammary gland , ovary , parathyroid , placenta , prostate , retina , skeletal muscle , skin , spleen , stomach , sympathetic chain , testis , thyroid , tongue , unclassifiable (Anatomical System) , uterus , whole body
ENSG00000146872	ENSP00000316512	TLK2_Hs_Other_TLK	blood , bone , bone marrow , brain , breast , cartilage , choroid , colon , endometrium , frontal lobe , germinal center , head and neck , heart , iris , islets of Langerhans , kidney , liver , lung , lymphoreticular , mammary gland , ovary , pancreas , parathyroid , placenta , skeletal muscle , skin , smooth muscle , spleen , stomach , testis , thymus , thyroid , unclassifiable (Anatomical Syste…
ENSG00000146872	ENSP00000275780	TLK2_Hs_Other_TLK	blood , bone , bone marrow , brain , breast , cartilage , choroid , colon , endometrium , frontal lobe , germinal center , head and neck , heart , iris , islets of Langerhans , kidney , liver , lung , lymphoreticular , mammary gland , ovary , pancreas , parathyroid , placenta , skeletal muscle , skin , smooth muscle , spleen , stomach , testis , thymus , thyroid , unclassifiable (Anatomical Syste…
ENSG00000146872	ENSP00000340800	TLK2_Hs_Other_TLK	blood , bone , bone marrow , brain , breast , cartilage , choroid , colon , endometrium , germinal center , head and neck , heart , iris , islets of Langerhans , kidney , liver , lung , lymphoreticular , mammary gland , ovary , pancreas , parathyroid , placenta , skeletal muscle , skin , smooth muscle , spleen , stomach , testis , thymus , thyroid , unclassifiable (Anatomical System) , uterus , w…
ENSG00000146904	ENSP00000275815	EphA1_Hs_TK_Eph	blood , bone marrow , brain , breast , cartilage , cerebellum , colon , germinal center , liver , lung , optic nerve , ovary , parathyroid , prostate , spleen , stomach , testis , thyroid , unclassifiable (Anatomical System) , urinary
ENSG00000147044	ENSP00000322727	CASK_Hs_CAMK_CASK	adrenal cortex , blood , bone , brain , breast , cartilage , cervix , cochlea , colon , cornea , germinal center , heart , intestine , kidney , lens , liver , lung , lymph node , mammary gland , muscle , ovary , parathyroid , pharynx , placenta , prostate , retina , salivary gland , skeletal muscle , skin , smooth muscle , spleen , stomach , testis , thymus , unclassifiable (Anatomical System) , …
ENSG00000147044	ENSP00000354641	CASK_Hs_CAMK_CASK	adrenal cortex , blood , bone , brain , breast , cartilage , cervix , cochlea , colon , cornea , germinal center , heart , intestine , kidney , lens , liver , lung , lymph node , mammary gland , muscle , ovary , parathyroid , pharynx , placenta , prostate , retina , salivary gland , skeletal muscle , skin , smooth muscle , spleen , stomach , testis , thymus , unclassifiable (Anatomical System) , …
ENSG00000147507	ENSP00000276497	LYN_Mm_TK_Src	bile duct , blood , bone , bone marrow , brain , breast , colon , duodenum , endometrium , germinal center , heart , islets of Langerhans , kidney , liver , lung , lymph node , lymphoreticular , ovary , pancreas , placenta , prostate , retina , skeletal muscle , skin , smooth muscle , spleen , stomach , testis , thyroid , tonsil , unclassifiable (Anatomical System) , uterus , visual apparatus
ENSG00000148053	ENSP00000314586	TRKB_Mm_TK_Trk	brain , cartilage , choroid , colon , fovea centralis , frontal lobe , kidney , lens , liver , macula lutea , mammary gland , optic nerve , retina , skeletal muscle , spleen , thyroid
ENSG00000148660	ENSP00000307082	CaMK2g_Hs_CAMK_CAMK2	bone , bone marrow , brain , cartilage , colon , frontal lobe , head and neck , heart , iris , larynx , lens , liver , lung , lymph node , nasopharynx , ovary , pancreas , parathyroid , pineal gland , placenta , prostate , retina , skeletal muscle , skin , spleen , stomach , testis , thyroid , unclassifiable (Anatomical System) , uterus , visual apparatus
ENSG00000148660	ENSP00000319060	CaMK2g_Hs_CAMK_CAMK2	bile duct , bladder , blood , bone , bone marrow , brain , breast , cartilage , cerebellum , colon , endometrium , frontal lobe , germinal center , head and neck , heart , hippocampus , hypothalamus , iris , islets of Langerhans , kidney , lacrimal gland , larynx , lens , liver , lung , lymph node , mammary gland , medulla oblongata , muscle , nasopharynx , optic nerve , ovary , pancreas , parath…
ENSG00000148660	ENSP00000315599	CaMK2g_Hs_CAMK_CAMK2	bile duct , bladder , blood , bone , bone marrow , brain , breast , cartilage , cerebellum , colon , endometrium , frontal lobe , germinal center , head and neck , heart , hippocampus , hypothalamus , iris , islets of Langerhans , kidney , lacrimal gland , larynx , lens , liver , lung , lymph node , mammary gland , medulla oblongata , muscle , nasopharynx , optic nerve , ovary , pancreas , parath…
ENSG00000148660	ENSP00000277853	CaMK2g_Hs_CAMK_CAMK2	bile duct , bladder , blood , bone , bone marrow , brain , breast , cartilage , cerebellum , colon , endometrium , frontal lobe , germinal center , head and neck , heart , hippocampus , hypothalamus , iris , islets of Langerhans , kidney , lacrimal gland , larynx , lens , liver , lung , lymph node , mammary gland , medulla oblongata , muscle , nasopharynx , optic nerve , ovary , pancreas , parath…
ENSG00000149269	ENSP00000348696	PAK3_Mm_STE_STE20	bile duct , bladder , blood , bone , bone marrow , brain , breast , cerebellum , choroid , colon , endometrium , fovea centralis , frontal lobe , head and neck , heart , islets of Langerhans , kidney , larynx , lens , liver , lung , macula lutea , mammary gland , optic nerve , ovary , pancreas , parathyroid , pharynx , placenta , prostate , retina , salivary gland , skeletal muscle , skin , small…
ENSG00000149269	ENSP00000278568	PAK3_Mm_STE_STE20	blood , bone marrow , brain , breast , cerebellum , colon , frontal lobe , head and neck , islets of Langerhans , kidney , larynx , liver , lung , placenta , prostate , skeletal muscle , spleen , stomach , thyroid , unclassifiable (Anatomical System) , visual apparatus
ENSG00000149554	ENSP00000278916	CHK1_Mm_CAMK_CAMKL	bone , brain , cervix , colon , germinal center , liver , lung , lymph node , pancreas , placenta , prostate , spleen , testis , unclassifiable (Anatomical System) , visual apparatus
ENSG00000149930	ENSP00000310094	TAO2_Mm_STE_STE20	adrenal cortex , bladder , blood , bone , bone marrow , brain , breast , cartilage , cervix , colon , duodenum , endometrium , epididymis , frontal lobe , germinal center , head and neck , heart , hypopharynx , iris , kidney , lung , mammary gland , nervous , ovary , pancreas , peripheral nerve , placenta , prostate , retina , salivary gland , skin , stomach , sympathetic chain , testis , thyroid…
ENSG00000149930	ENSP00000279394	TAO2_Mm_STE_STE20	blood , bone marrow , brain , breast , cervix , choroid , colon , duodenum , endometrium , epididymis , fovea centralis , frontal lobe , germinal center , head and neck , heart , hypopharynx , kidney , lens , lung , macula lutea , mammary gland , muscle , optic nerve , ovary , pancreas , peripheral nerve , placenta , prostate , retina , salivary gland , skin , stomach , sympathetic chain , testis…
ENSG00000151292	ENSP00000354942	gish_Dm_CK1_CK1	adrenal cortex , amnion , bone , brain , endometrium , head and neck , heart , hippocampus , hypothalamus , islets of Langerhans , kidney , lacrimal gland , liver , lung , lymph node , mammary gland , ovary , pancreas , parathyroid , pituitary gland , placenta , prostate , skeletal muscle , skin , spleen , stomach , testis , thyroid , unclassifiable (Anatomical System) , uterus , visual apparatus
ENSG00000151292	ENSP00000334735	gish_Dm_CK1_CK1	adrenal gland , amnion , brain , hippocampus , hypothalamus , lung , lymph node , ovary , pancreas , parathyroid , skeletal muscle , stomach , unclassifiable (Anatomical System) , uterus
ENSG00000151292	ENSP00000353904	gish_Dm_CK1_CK1	adrenal cortex , amnion , bone , brain , endometrium , heart , hippocampus , hypothalamus , islets of Langerhans , kidney , lacrimal gland , liver , lung , lymph node , mammary gland , ovary , pancreas , parathyroid , pituitary gland , placenta , prostate , skeletal muscle , skin , spleen , stomach , testis , thyroid , unclassifiable (Anatomical System) , uterus , visual apparatus
ENSG00000151422	ENSP00000281092	FER_Hs_TK_Fer	cervix , lung , ovary , placenta , prostate , stomach , testis , unclassifiable (Anatomical System) , uterus
ENSG00000152332	ENSP00000282169	KIS_Mm_Other_KIS	bone marrow , brain , cervix , frontal lobe , germinal center , head and neck , larynx , stomach , unclassifiable (Anatomical System) , visual apparatus
ENSG00000152495	ENSP00000282356	CaMK4_Mm_CAMK_CAMK1	bile duct , frontal lobe , germinal center , hippocampus , skin , testis , unclassifiable (Anatomical System)
ENSG00000152953	ENSP00000282908	YANK2_Mm_AGC_YANK	bone , brain , breast , cartilage , colon , heart , kidney , lens , lung , ovary , parathyroid , placenta , skin , stomach , sympathetic chain , testis , unclassifiable (Anatomical System) , visual apparatus
ENSG00000153208	ENSP00000295408	MER_Mm_TK_Axl	brain , cartilage , choroid , colon , fovea centralis , frontal lobe , head and neck , heart , hypopharynx , hypothalamus , iris , kidney , lens , liver , lung , lymphoreticular , macula lutea , nervous , optic nerve , ovary , parathyroid , pituitary gland , placenta , retina , skeletal muscle , skin , smooth muscle , spleen , stomach , testis , thyroid , tongue , trabecular meshwork , unclassifi…
ENSG00000154229	ENSP00000284384	PKCa_Hs_AGC_PKC	amygdala , bladder , blood , bone , brain , breast , cartilage , cervix , choroid , colon , duodenum , fovea centralis , frontal lobe , germinal center , heart , kidney , lens , liver , lung , macula lutea , mammary gland , optic nerve , ovary , pancreas , parathyroid , pharynx , placenta , prostate , retina , salivary gland , skeletal muscle , skin , small intestine , spinal cord , spleen , stom…
ENSG00000154237	ENSP00000284395	LRRK1_Hs_TKL_LRRK	alveolus , amniotic fluid , blood , bone , bone marrow , brain , choroid , colon , fovea centralis , germinal center , head and neck , heart , islets of Langerhans , kidney , larynx , lens , liver , lung , lymph node , macula lutea , optic nerve , ovary , pancreas , placenta , retina , testis , thyroid , unclassifiable (Anatomical System)
ENSG00000154310	ENSP00000284483	TNIK_Hs_STE_STE20	amnion , blood , bone , brain , breast , cerebellum , colon , frontal lobe , gall bladder , germinal center , heart , hypothalamus , liver , lung , placenta , prostate , skeletal muscle , skin , spleen , stomach , testis , thyroid , unclassifiable (Anatomical System) , uterus
ENSG00000154310	ENSP00000345352	TNIK_Hs_STE_STE20	amnion , blood , colon , frontal lobe , hypothalamus , liver , lung , placenta , prostate , skeletal muscle , skin , stomach , testis , unclassifiable (Anatomical System) , uterus
ENSG00000154310	ENSP00000349880	TNIK_Hs_STE_STE20	amnion , blood , colon , frontal lobe , hypothalamus , liver , lung , placenta , prostate , skeletal muscle , skin , testis , thyroid , unclassifiable (Anatomical System) , uterus
ENSG00000154928	ENSP00000354191	EphB4_Mm_TK_Eph	brain , cerebellum cortex , choroid , fovea centralis , frontal lobe , heart , lens , lung , macula lutea , mammary gland , optic nerve , ovary , retina , skin , testis , unclassifiable (Anatomical System) , uterus
ENSG00000155111	ENSP00000317665	CDK8_Mm_CMGC_CDK	colon , frontal lobe , lung , skin , testis , unclassifiable (Anatomical System)
ENSG00000156345	ENSP00000338975	CCRK_Mm_CMGC_CDK	adrenal gland , brain , endometrium , frontal lobe , gall bladder , hippocampus , kidney , lung , ovary , parathyroid , pineal gland , placenta , prostate , retina , testis , thyroid , unclassifiable (Anatomical System) , uterus
ENSG00000156345	ENSP00000322343	CCRK_Mm_CMGC_CDK	adrenal gland , brain , endometrium , frontal lobe , gall bladder , hippocampus , kidney , lung , ovary , parathyroid , pineal gland , placenta , prostate , retina , skin , spleen , testis , thyroid , unclassifiable (Anatomical System) , uterus , visual apparatus
ENSG00000156345	ENSP00000286878	CCRK_Mm_CMGC_CDK	adrenal gland , brain , endometrium , frontal lobe , hippocampus , hypothalamus , lung , placenta , retina , skin , spleen , testis , unclassifiable (Anatomical System) , uterus , visual apparatus
ENSG00000156711	ENSP00000211287	p38d_Mm_CMGC_MAPK	brain , breast , cartilage , cervix , choroid , colon , endometrium , fovea centralis , head and neck , islets of Langerhans , kidney , larynx , lens , lung , macula lutea , medulla oblongata , optic nerve , pancreas , parathyroid , placenta , prostate , retina , skin , stomach , testis , thyroid , unclassifiable (Anatomical System) , uterus
ENSG00000156873	ENSP00000329968	PHKg2_Mm_CAMK_PHK	adrenal cortex , amnion , bladder , blood , bone , bone marrow , brain , breast , cartilage , cervix , colon , endometrium , fovea centralis , heart , lens , lung , macula lutea , mammary gland , optic nerve , ovary , pancreas , parathyroid , placenta , prostate , retina , skeletal muscle , skin , stomach , testis , thymus , thyroid , unclassifiable (Anatomical System) , uterus , visual apparatus…
ENSG00000156970	ENSP00000287598	BUBR1_Hs_Other_BUB	adrenal cortex , bile duct , blood , bone , bone marrow , brain , breast , cervix , colon , germinal center , heart , liver , lung , mammary gland , ovary , parathyroid , placenta , skeletal muscle , skin , spleen , stomach , testis , unclassifiable (Anatomical System) , uterus , whole body
ENSG00000157404	ENSP00000288135	KIT_Hs_TK_PDGFR	adrenal cortex , adrenal gland , brain , breast , cartilage , choroid , cochlea , colon , endometrium , fovea centralis , gall bladder , heart , kidney , lens , lung , macula lutea , optic nerve , ovary , pancreas , parathyroid , peripheral nerve , pineal gland , placenta , retina , skeletal muscle , skin , smooth muscle , testis , thyroid , trabecular meshwork , unclassifiable (Anatomical System…
ENSG00000157540	ENSP00000342690	DYRK1A_Hs_CMGC_DYRK	alveolus , bladder , blood , bone , bone marrow , brain , breast , cartilage , cerebellum , choroid , cochlea , colon , endometrium , fovea centralis , frontal lobe , germinal center , head and neck , heart , hippocampus , iris , islets of Langerhans , kidney , larynx , lens , liver , lung , macula lutea , medulla oblongata , myocardium , optic nerve , ovary , pancreas , parathyroid , placenta , …
ENSG00000157540	ENSP00000340373	DYRK1A_Hs_CMGC_DYRK	alveolus , bladder , blood , bone , bone marrow , brain , breast , cartilage , cerebellum , choroid , cochlea , colon , endometrium , fovea centralis , frontal lobe , germinal center , head and neck , heart , hippocampus , iris , islets of Langerhans , kidney , larynx , lens , liver , lung , macula lutea , medulla oblongata , myocardium , optic nerve , ovary , pancreas , parathyroid , placenta , …
ENSG00000157540	ENSP00000319032	DYRK1A_Hs_CMGC_DYRK	brain , colon , endometrium , frontal lobe , head and neck , larynx , lung , medulla oblongata , placenta , spleen , thyroid , unclassifiable (Anatomical System) , uterus
ENSG00000157764	ENSP00000288602	RAF1_Hs_TKL_RAF	amygdala , brain , frontal lobe , germinal center , head and neck , islets of Langerhans , liver , lung , placenta , spleen , stomach , testis , thyroid , unclassifiable (Anatomical System) , whole body
ENSG00000159792	ENSP00000291041	PSKH1_Mm_CAMK_PSK	aorta , blood , brain , cartilage , choroid , colon , endometrium , fovea centralis , germinal center , head and neck , heart , iris , islets of Langerhans , kidney , lens , liver , lung , macula lutea , optic nerve , ovary , pancreas , parathyroid , placenta , prostate , retina , skin , spleen , stomach , sympathetic chain , synovium , testis , thyroid , tongue , tonsil , unclassifiable (Anatomi…
ENSG00000160145	ENSP00000346122	Trad_Hs_CAMK_Trio	brain , breast , colon , endometrium , heart , iris , liver , lung , oesophagus , placenta , retina , skin , spleen , stomach , trabecular meshwork , uterus , visual apparatus
ENSG00000160145	ENSP00000353109	Trad_Hs_CAMK_Trio	brain , breast , choroid , ciliary body , colon , endometrium , fovea centralis , head and neck , heart , iris , lens , liver , lung , macula lutea , mammary gland , oesophagus , optic nerve , ovary , pancreas , parathyroid , pituitary gland , placenta , retina , skin , spleen , stomach , testis , tongue , trabecular meshwork , unclassifiable (Anatomical System) , uterus , visual apparatus
ENSG00000160145	ENSP00000291478	Trad_Hs_CAMK_Trio	brain , breast , colon , endometrium , heart , iris , liver , lung , oesophagus , placenta , retina , skeletal muscle , skin , spleen , stomach , trabecular meshwork , unclassifiable (Anatomical System) , uterus , visual apparatus
ENSG00000160396	ENSP00000291823	HIPK3_Mm_CMGC_DYRK	adrenal cortex , frontal lobe , lung , medulla oblongata , testis , unclassifiable (Anatomical System)
ENSG00000160447	ENSP00000291906	PKN_Sp_AGC_PKN	bone , bone marrow , brain , cartilage , cervix , choroid , colon , endometrium , fovea centralis , head and neck , heart , islets of Langerhans , kidney , lens , lung , lymph node , macula lutea , muscle , myocardium , oesophagus , optic nerve , ovary , pancreas , parathyroid , placenta , prostate , retina , skin , stomach , testis , thyroid , unclassifiable (Anatomical System) , uterus , visual…
ENSG00000160469	ENSP00000320853	BRSK1_Hs_CAMK_CAMKL	amygdala , bone , brain , cerebellum , choroid , endometrium , fovea centralis , frontal lobe , heart , islets of Langerhans , lens , lung , macula lutea , optic nerve , retina , unclassifiable (Anatomical System) , visual apparatus
ENSG00000160469	ENSP00000310649	BRSK1_Hs_CAMK_CAMKL	amygdala , bone , brain , cerebellum , choroid , endometrium , fovea centralis , frontal lobe , heart , islets of Langerhans , lens , lung , macula lutea , optic nerve , retina , unclassifiable (Anatomical System) , visual apparatus
ENSG00000160551	ENSP00000261716	TAO1_Mm_STE_STE20	bile duct , bladder , blood , bone , bone marrow , brain , breast , colon , endometrium , germinal center , heart , intestine , islets of Langerhans , kidney , lens , liver , lung , ovary , parathyroid , pharynx , placenta , prostate , retina , salivary gland , skeletal muscle , skin , spleen , testis , unclassifiable (Anatomical System) , uterus , visual apparatus , whole body
ENSG00000160584	ENSP00000292055	QSK_Mm_CAMK_CAMKL	adrenal cortex , amniotic fluid , bladder , blood , bone , brain , breast , cartilage , cerebellum , choroid , colon , developmental , endometrium , fovea centralis , frontal lobe , germinal center , head and neck , heart , hypothalamus , intestine , islets of Langerhans , kidney , lacrimal gland , larynx , lens , liver , lung , macula lutea , mammary gland , nasopharynx , optic nerve , ovary , p…
ENSG00000160602	ENSP00000268766	NEK8_Hs_Other_NEK	bladder , blood , bone , brain , breast , colon , intestine , kidney , liver , lung , lymph node , ovary , pancreas , pharynx , prostate , salivary gland , skin , tonsil
ENSG00000160867	ENSP00000292408	FGFR4_Mm_TK_FGFR	adrenal cortex , brain , cartilage , colon , heart , iris , kidney , liver , lung , lymph node , muscle , ovary , pancreas , peripheral nerve , placenta , skin , spleen , stomach , testis , tongue , unclassifiable (Anatomical System) , uterus , whole body
ENSG00000162302	ENSP00000294261	MSK2_Mm_AGC_RSK	bone , brain , cartilage , cervix , colon , endometrium , frontal lobe , heart , kidney , lung , mammary gland , oesophagus , ovary , pancreas , placenta , prostate , skin , spleen , stomach , testis , thyroid , unclassifiable (Anatomical System) , uterus , whole body
ENSG00000162302	ENSP00000333896	MSK2_Mm_AGC_RSK	bone , brain , cartilage , cervix , colon , frontal lobe , heart , kidney , lung , mammary gland , pancreas , placenta , prostate , skin , spleen , stomach , testis , thyroid , unclassifiable (Anatomical System) , uterus , whole body
ENSG00000162889	ENSP00000294981	MAPKAPK2_Mm_CAMK_MAPKAPK	adrenal gland , alveolus , amygdala , aorta , artery , bile duct , bladder , blood , bone , bone marrow , brain , breast , cartilage , cerebellum , cervix , choroid , colon , endometrium , fovea centralis , gall bladder , germinal center , head and neck , heart , hypopharynx , islets of Langerhans , kidney , larynx , lens , liver , lung , lymph node , macula lutea , mammary gland , muscle , optic…
ENSG00000163482	ENSP00000295709	Fused_Hs_Other_ULK	bone , brain , cartilage , colon , endometrium , epididymis , frontal lobe , head and neck , heart , islets of Langerhans , kidney , larynx , liver , lung , mammary gland , mesenchyma , pancreas , peripheral nerve , placenta , prostate , skeletal muscle , skin , spleen , stomach , testis , thyroid , unclassifiable (Anatomical System) , urinary , uterus , whole body
ENSG00000163491	ENSP00000350059	6348_Tt_Other_NEK	mammary gland
ENSG00000163513	ENSP00000295754	TGFBR2_Mm_TKL_STKR	adrenal gland , amnion , aorta , bile duct , blood , bone , bone marrow , brain , breast , cartilage , cerebral cortex , cervix , choroid , cochlea , colon , endometrium , fovea centralis , germinal center , gum , head and neck , heart , hypothalamus , islets of Langerhans , kidney , larynx , lens , liver , lung , lymph node , macula lutea , mammary gland , myocardium , oesophagus , optic nerve ,…
ENSG00000163513	ENSP00000351905	TGFBR2_Mm_TKL_STKR	blood , bone marrow , cartilage , cervix , colon , germinal center , liver , lymph node , placenta , retina , skeletal muscle , skin , stomach , unclassifiable (Anatomical System)
ENSG00000163673	ENSP00000295943	DCAMKL3_Mm_CAMK_DCAMKL	aorta , brain , testis , unclassifiable (Anatomical System)
ENSG00000163785	ENSP00000296084	RYK_Mm_TK_Ryk	bladder , blood , bone , bone marrow , brain , breast , cartilage , colon , endometrium , germinal center , head and neck , heart , hypopharynx , intestine , islets of Langerhans , kidney , lens , liver , lung , mammary gland , ovary , parathyroid , pharynx , placenta , prostate , salivary gland , skeletal muscle , skin , spleen , stomach , testis , trabecular meshwork , unclassifiable (Anatomica…
ENSG00000163788	ENSP00000296088	SNRK_Mm_CAMK_CAMKL	adrenal gland , aorta , blood , bone , bone marrow , brain , cartilage , choroid , cochlea , colon , fovea centralis , frontal lobe , germinal center , head and neck , heart , islets of Langerhans , kidney , larynx , lens , liver , lung , macula lutea , optic nerve , ovary , parathyroid , placenta , prostate , retina , skeletal muscle , skin , spinal ganglion , spleen , stomach , sympathetic chai…
ENSG00000163932	ENSP00000331602	PKCt_Mm_AGC_PKC	alveolus , blood , bone , bone marrow , brain , breast , cartilage , cerebral cortex , cervix , colon , endometrium , frontal lobe , germinal center , head and neck , heart , islets of Langerhans , kidney , larynx , liver , lung , lymph node , lymphoreticular , mammary gland , optic nerve , ovary , parathyroid , peripheral nerve , placenta , prostate , skin , spinal ganglion , spleen , stomach , …
ENSG00000164078	ENSP00000341325	RON_Hs_TK_Met	breast , cervix , colon , gum , lung , pancreas , prostate , skeletal muscle , stomach , testis , unclassifiable (Anatomical System) , uterus
ENSG00000164078	ENSP00000296474	RON_Hs_TK_Met	breast , cervix , colon , gum , lung , pancreas , prostate , skeletal muscle , stomach , testis , unclassifiable (Anatomical System) , uterus
ENSG00000164543	ENSP00000319192	DRAK2_Hs_CAMK_DAPK	alveolus , aorta , bladder , blood , bone , bone marrow , brain , cartilage , cervix , colon , endometrium , germinal center , head and neck , heart , hypopharynx , islets of Langerhans , kidney , larynx , liver , lung , lymph node , mammary gland , medulla oblongata , nasopharynx , ovary , pancreas , parathyroid , placenta , prostate , skin , smooth muscle , spleen , stomach , testis , thymus , …
ENSG00000164715	ENSP00000297293	LMR2_Hs_TK_Lmr	amygdala , blood , bone marrow , brain , breast , colon , frontal lobe , germinal center , islets of Langerhans , kidney , lung , ovary , pancreas , parathyroid , pituitary gland , placenta , prostate , skeletal muscle , stomach , testis , thyroid , unclassifiable (Anatomical System)
ENSG00000164776	ENSP00000297373	PHKg1_Mm_CAMK_PHK	amygdala , brain , cartilage , choroid , colon , endometrium , greater omentum , islets of Langerhans , kidney , lung , lymph node , mammary gland , ovary , placenta , skeletal muscle , skin , stomach , unclassifiable (Anatomical System) , visual apparatus
ENSG00000164885	ENSP00000297518	CDK5_Mm_CMGC_CDK	brain , choroid , fovea centralis , frontal lobe , lens , liver , lung , macula lutea , nasopharynx , optic nerve , ovary , prostate , retina , skeletal muscle , stomach , testis , unclassifiable (Anatomical System) , uterus
ENSG00000165238	ENSP00000348347	Wnk3_Mm_Other_WNK	brain , cartilage , colon , endometrium , frontal lobe , germinal center , head and neck , heart , iris , islets of Langerhans , lacrimal gland , larynx , lens , lung , lymph node , mammary gland , myocardium , optic nerve , ovary , pancreas , peripheral nerve , placenta , prostate , retina , testis , unclassifiable (Anatomical System) , uterus , visual apparatus
ENSG00000165238	ENSP00000297954	Wnk3_Mm_Other_WNK	brain , colon , frontal lobe , germinal center , head and neck , iris , islets of Langerhans , lacrimal gland , larynx , lens , mammary gland , optic nerve , pancreas , peripheral nerve , placenta , retina , testis , unclassifiable (Anatomical System) , visual apparatus
ENSG00000165238	ENSP00000297876	Wnk3_Mm_Other_WNK	alveolus , brain , colon , endometrium , frontal lobe , germinal center , head and neck , iris , islets of Langerhans , lacrimal gland , larynx , lung , lymph node , mammary gland , pancreas , peripheral nerve , placenta , retina , skin , testis , unclassifiable (Anatomical System) , uterus , visual apparatus
ENSG00000165304	ENSP00000298048	MELK_Mm_CAMK_CAMKL	alveolus , amniotic fluid , bladder , blood , bone , bone marrow , brain , breast , colon , endometrium , germinal center , heart , intestine , kidney , liver , lung , lymph node , lymphoreticular , nasopharynx , ovary , pharynx , placenta , prostate , salivary gland , skin , smooth muscle , spinal ganglion , stomach , testis , unclassifiable (Anatomical System) , uterus , visual apparatus , whol…
ENSG00000165731	ENSP00000347942	RET_Mm_TK_Ret	blood , brain , breast , fovea centralis , kidney , liver , macula lutea , pancreas , sympathetic chain , unclassifiable (Anatomical System)
ENSG00000165731	ENSP00000344798	RET_Mm_TK_Ret	blood , brain , breast , kidney , liver , pancreas , sympathetic chain , unclassifiable (Anatomical System)
ENSG00000165752	ENSP00000298630	YANK3_Mm_AGC_YANK	blood , bone , brain , cervix , endometrium , kidney , liver , lung , optic nerve , pancreas , prostate , retina , spleen , stomach , testis , thymus , unclassifiable (Anatomical System) , uterus
ENSG00000166483	ENSP00000299613	Wee1B_Mm_Other_WEE	atrium , bile duct , bladder , blood , bone , bone marrow , brain , breast , cervix , gall bladder , head and neck , heart , larynx , liver , lung , mammary gland , pancreas , placenta , prostate , skin , stomach , sympathetic chain , thyroid , trabecular meshwork , unclassifiable (Anatomical System) , uterus , visual apparatus
ENSG00000166484	ENSP00000311005	ERK5_Mm_CMGC_MAPK	blood , bone , bone marrow , brain , cartilage , choroid , colon , endometrium , epididymis , fovea centralis , heart , kidney , lens , liver , lung , lymph node , macula lutea , mammary gland , muscle , optic nerve , ovary , pancreas , parathyroid , placenta , prostate , retina , salivary gland , skeletal muscle , skin , stomach , testis , tonsil , unclassifiable (Anatomical System) , uterus , v…
ENSG00000166501	ENSP00000305355	PKCa_Hs_AGC_PKC	blood , bone , bone marrow , brain , breast , choroid , colon , fovea centralis , frontal lobe , germinal center , hippocampus , kidney , lens , lung , lymph node , macula lutea , optic nerve , retina , skin , spleen , testis , tonsil , unclassifiable (Anatomical System) , uterus
ENSG00000166501	ENSP00000318315	PKCa_Hs_AGC_PKC	blood , bone marrow , brain , colon , frontal lobe , germinal center , heart , hippocampus , liver , lung , lymph node , placenta , retina , skin , spleen , testis , tonsil , unclassifiable (Anatomical System) , uterus , visual apparatus
ENSG00000166851	ENSP00000331713	PLK1_Hs_Other_PLK	No data
ENSG00000166851	ENSP00000300093	PLK1_Hs_Other_PLK	bile duct , bladder , blood , bone , bone marrow , brain , breast , cervix , choroid , colon , cornea , duodenum , fovea centralis , germinal center , head and neck , heart , intestine , kidney , larynx , lens , liver , lung , lymph node , lymphoreticular , macula lutea , mammary gland , medulla oblongata , muscle , oesophagus , optic nerve , ovary , pancreas , parathyroid , pharynx , placenta , …
ENSG00000167258	ENSP00000300647	CRK7_Mm_CMGC_CDK	blood , brain , breast , colon , frontal lobe , germinal center , head and neck , heart , islets of Langerhans , kidney , larynx , liver , lung , lymph node , prostate , skeletal muscle , skin , spleen , stomach , testis , thyroid , unclassifiable (Anatomical System) , uterus
ENSG00000167524	ENSP00000301037	PRKY_Hs_AGC_PKA	blood , bone marrow , brain , breast , colon , endometrium , frontal lobe , islets of Langerhans , lacrimal gland , stomach , testis , thyroid , unclassifiable (Anatomical System) , visual apparatus
ENSG00000167601	ENSP00000301178	AXL_Mm_TK_Axl	alveolus , amniotic fluid , aorta , bile duct , bladder , blood , bone , brain , breast , cartilage , cerebral cortex , cervix , choroid , colon , cornea , fovea centralis , head and neck , heart , intestine , iris , kidney , larynx , lens , liver , lung , macula lutea , mammary gland , mesenchyma , myocardium , optic nerve , ovary , pancreas , parathyroid , pharynx , placenta , prostate , retina…
ENSG00000167601	ENSP00000351995	AXL_Mm_TK_Axl	alveolus , amniotic fluid , aorta , bile duct , bladder , blood , bone , brain , breast , cartilage , cerebral cortex , cervix , choroid , colon , cornea , fovea centralis , head and neck , heart , intestine , iris , kidney , larynx , lens , liver , lung , macula lutea , mammary gland , myocardium , optic nerve , ovary , pancreas , parathyroid , pharynx , placenta , prostate , retina , salivary g…
ENSG00000167657	ENSP00000301264	DAPK3_Mm_CAMK_DAPK	blood , bone , brain , cartilage , cervix , choroid , colon , fovea centralis , frontal lobe , germinal center , head and neck , heart , hypopharynx , iris , islets of Langerhans , kidney , lens , liver , lung , macula lutea , mammary gland , optic nerve , ovary , placenta , prostate , retina , skeletal muscle , skin , stomach , testis , thymus , unclassifiable (Anatomical System) , uterus
ENSG00000168038	ENSP00000301831	ULK4_Mm_Other_ULK	bone , brain , germinal center , lung , medulla oblongata , nervous , prostate , skin , spleen , stomach , testis , unclassifiable (Anatomical System) , uterus
ENSG00000168067	ENSP00000294066	GCK_Mm_STE_STE20	blood , bone marrow , brain , cervix , choroid , colon , endometrium , epididymis , fovea centralis , frontal lobe , germinal center , heart , kidney , lens , lung , lymph node , macula lutea , mammary gland , muscle , optic nerve , ovary , pancreas , parathyroid , placenta , prostate , retina , skeletal muscle , spinal ganglion , spleen , unclassifiable (Anatomical System)
ENSG00000168078	ENSP00000301905	PBK_Mm_Other_TOPK	bile duct , blood , bone , brain , cartilage , colon , cornea , endometrium , germinal center , heart , intestine , kidney , liver , lung , lymph node , mammary gland , medulla oblongata , mesenchyma , ovary , pharynx , placenta , prostate , salivary gland , skin , stomach , testis , unclassifiable (Anatomical System) , uterus , visual apparatus , whole body
ENSG00000169032	ENSP00000302486	MAP2K1_Hs_STE_STE7	aorta , bladder , blood , bone , bone marrow , brain , breast , cartilage , choroid , colon , endometrium , fovea centralis , germinal center , head and neck , heart , hippocampus , hypothalamus , intestine , islets of Langerhans , kidney , lens , liver , lung , lymph node , macula lutea , mammary gland , nasopharynx , optic nerve , ovary , pancreas , parathyroid , pharynx , pineal body , placent…
ENSG00000169118	ENSP00000305777	gish_Dm_CK1_CK1	blood , brain , breast , cartilage , cervix , colon , endometrium , germinal center , heart , liver , lung , lymphoreticular , mammary gland , placenta , prostate , skin , spleen , testis , thyroid , unclassifiable (Anatomical System) , uterus
ENSG00000169118	ENSP00000307753	gish_Dm_CK1_CK1	brain , colon , germinal center , liver , lung , medulla oblongata , placenta , prostate , spleen , testis , unclassifiable (Anatomical System)
ENSG00000169302	ENSP00000303165	YANK1_Mm_AGC_YANK	bladder , head and neck , hypopharynx , testis , unclassifiable (Anatomical System)
ENSG00000169398	ENSP00000342839	FAK_Mm_TK_FAK	bladder , blood , bone marrow , brain , breast , colon , frontal lobe , germinal center , hypothalamus , lung , ovary , parathyroid , placenta , retina , skin , spinal ganglion , testis , thyroid , unclassifiable (Anatomical System) , uterus
ENSG00000169398	ENSP00000341189	FAK_Mm_TK_FAK	adrenal cortex , adrenal gland , alveolus , amnion , amygdala , aorta , artery , bladder , blood , bone , bone marrow , brain , breast , cartilage , cerebellum , cervix , choroid , cochlea , colon , endometrium , fovea centralis , frontal lobe , germinal center , head and neck , heart , hypothalamus , intestine , islets of Langerhans , kidney , lens , liver , lung , lymph node , macula lutea , ma…
ENSG00000169398	ENSP00000346424	FAK_Mm_TK_FAK	adrenal cortex , adrenal gland , alveolus , amnion , aorta , artery , bladder , blood , bone , bone marrow , brain , breast , cartilage , cerebellum , cervix , choroid , cochlea , colon , endometrium , fovea centralis , frontal lobe , germinal center , head and neck , heart , hypothalamus , intestine , islets of Langerhans , kidney , larynx , lens , liver , lung , lymph node , macula lutea , mamm…
ENSG00000169679	ENSP00000302530	BUB1_Hs_Other_BUB	adrenal cortex , bile duct , bone , brain , breast , cervix , colon , duodenum , germinal center , liver , lung , lymph node , mammary gland , nasopharynx , ovary , skeletal muscle , skin , spleen , stomach , testis , unclassifiable (Anatomical System) , uterus , whole body
ENSG00000169967	ENSP00000343463	MAP3K2_Hs_STE_STE11	blood , brain , choroid , fovea centralis , germinal center , lens , liver , macula lutea , optic nerve , ovary , parathyroid , placenta , retina , skeletal muscle , skin , unclassifiable (Anatomical System)
ENSG00000170145	ENSP00000305976	QIK_Mm_CAMK_CAMKL	bladder , blood , bone , brain , breast , cartilage , choroid , colon , duodenum , fovea centralis , frontal lobe , germinal center , heart , islets of Langerhans , kidney , lens , liver , lung , macula lutea , mammary gland , optic nerve , ovary , pancreas , parathyroid , placenta , prostate , retina , skin , spleen , stomach , testis , unclassifiable (Anatomical System) , uterus , whole body
ENSG00000170209	ENSP00000306678	SgK288_Hs_TKL_RIPK	No data
ENSG00000170312	ENSP00000306043	CDC2_Mm_CMGC_CDK	bladder , blood , bone , brain , breast , cartilage , colon , cornea , germinal center , heart , intestine , kidney , liver , lung , lymph node , mammary gland , mesenchyma , ovary , parathyroid , pharynx , placenta , prostate , salivary gland , skeletal muscle , skin , synovium , testis , tonsil , unclassifiable (Anatomical System) , uterus , visual apparatus , whole body
ENSG00000170390	ENSP00000303887	DCAMKL2_Mm_CAMK_DCAMKL	blood , bone , brain , cerebral cortex , endometrium , frontal lobe , heart , islets of Langerhans , kidney , liver , lung , mammary gland , pancreas , parathyroid , retina , skin , spleen , testis , thyroid , unclassifiable (Anatomical System) , uterus , whole body
ENSG00000170390	ENSP00000296550	DCAMKL2_Mm_CAMK_DCAMKL	blood , bone , brain , cerebral cortex , endometrium , frontal lobe , heart , islets of Langerhans , kidney , liver , lung , mammary gland , pancreas , parathyroid , retina , skin , spleen , testis , thyroid , unclassifiable (Anatomical System) , uterus , whole body
ENSG00000171105	ENSP00000342838	INSR_Mm_TK_InsR	brain , breast , cervix , colon , epididymis , frontal lobe , head and neck , islets of Langerhans , lung , lymph node , nasopharynx , ovary , placenta , prostate , skeletal muscle , testis , thyroid , unclassifiable (Anatomical System)
ENSG00000171105	ENSP00000303830	INSR_Mm_TK_InsR	blood , brain , breast , cervix , colon , epididymis , frontal lobe , head and neck , heart , kidney , liver , lung , lymph node , mammary gland , nasopharynx , ovary , parathyroid , placenta , prostate , skeletal muscle , spleen , stomach , testis , thyroid , tongue , unclassifiable (Anatomical System) , uterus
ENSG00000171132	ENSP00000306124	PKCeps_Mm_AGC_PKC	blood , bone , brain , cartilage , cerebellum , cervix , choroid , endometrium , fovea centralis , frontal lobe , germinal center , head and neck , heart , hippocampus , hypothalamus , islets of Langerhans , kidney , lens , liver , lung , macula lutea , optic nerve , placenta , retina , skeletal muscle , skin , smooth muscle , spleen , stomach , testis , thyroid , tongue , unclassifiable (Anatomi…
ENSG00000171219	ENSP00000345133	DMPK2_Hs_AGC_DMPK	germinal center , head and neck , placenta , stomach , thyroid
ENSG00000171435	ENSP00000305466	KSR2_Hs_TKL_RAF	frontal lobe
ENSG00000171435	ENSP00000339952	KSR2_Hs_TKL_RAF	frontal lobe
ENSG00000172071	ENSP00000307235	PEK_Hs_Other_PEK	blood , bone , bone marrow , brain , cartilage , choroid , colon , endometrium , fovea centralis , germinal center , heart , islets of Langerhans , kidney , lens , liver , lung , macula lutea , mammary gland , nasopharynx , optic nerve , ovary , pancreas , parathyroid , placenta , prostate , retina , skeletal muscle , skin , spleen , stomach , testis , thyroid , unclassifiable (Anatomical System)…
ENSG00000172680	ENSP00000310722	MOS_Hs_Other_MOS	No data
ENSG00000172939	ENSP00000311713	OSR1_Mm_STE_STE20	blood , bone , brain , breast , cartilage , cerebellum , cervix , cochlea , colon , endometrium , frontal lobe , germinal center , head and neck , heart , iris , islets of Langerhans , kidney , larynx , liver , lung , ovary , pancreas , parathyroid , peripheral nerve , placenta , prostate , skeletal muscle , skin , spleen , stomach , sympathetic chain , testis , thyroid , unclassifiable (Anatomic…
ENSG00000173020	ENSP00000312262	BARK1_Hs_AGC_GRK	alveolus , amygdala , aorta , blood , bone , bone marrow , brain , breast , cartilage , cervix , choroid , colon , cornea , endometrium , fovea centralis , frontal lobe , germinal center , head and neck , heart , hypopharynx , intestine , iris , islets of Langerhans , kidney , lacrimal gland , larynx , lens , liver , lung , lymph node , lymphoreticular , macula lutea , mammary gland , muscle , op…
ENSG00000173327	ENSP00000309597	MLK3_Mm_TKL_MLK	bile duct , bladder , blood , brain , breast , cervix , choroid , colon , endometrium , fovea centralis , germinal center , head and neck , heart , islets of Langerhans , kidney , lens , liver , lung , macula lutea , mammary gland , optic nerve , ovary , pancreas , parathyroid , placenta , prostate , retina , salivary gland , skin , spleen , stomach , sympathetic chain , testis , unclassifiable (…
ENSG00000173334	ENSP00000312150	Trb1_Hs_CAMK_Trbl	adrenal gland , bladder , blood , bone , bone marrow , brain , cartilage , cervix , choroid , colon , endometrium , epididymis , fovea centralis , germinal center , head and neck , heart , islets of Langerhans , kidney , larynx , lens , liver , lung , lymph node , macula lutea , mammary gland , optic nerve , ovary , pancreas , parathyroid , peripheral nerve , placenta , prostate , retina , skelet…
ENSG00000173517	ENSP00000309230	SgK269_Mm_Other_NKF3	blood , bone , bone marrow , brain , breast , cartilage , cerebral cortex , choroid , colon , epididymis , germinal center , head and neck , heart , hypopharynx , iris , islets of Langerhans , kidney , lacrimal gland , liver , lung , mesenchyma , ovary , pancreas , placenta , prostate , skeletal muscle , skin , spleen , stomach , testis , tongue , unclassifiable (Anatomical System) , uterus , vis…
ENSG00000174292	ENSP00000312309	TNK1_Hs_TK_Ack	aorta , bone , brain , cartilage , choroid , colon , fovea centralis , frontal lobe , germinal center , head and neck , heart , iris , islets of Langerhans , kidney , lens , lung , macula lutea , optic nerve , pancreas , peripheral nerve , prostate , retina , skin , stomach , thymus , tongue , unclassifiable (Anatomical System) , uterus , whole body
ENSG00000070886	ENSP00000166244	EphB4_Mm_TK_Eph	choroid , fovea centralis , islets of Langerhans , lens , lung , macula lutea , optic nerve , pancreas , retina , unclassifiable (Anatomical System)
ENSG00000174672	ENSP00000310697	BRSK2_Hs_CAMK_CAMKL	brain , choroid , epididymis , fovea centralis , lens , liver , macula lutea , medulla oblongata , optic nerve , retina , unclassifiable (Anatomical System) , visual apparatus
ENSG00000174672	ENSP00000310805	BRSK2_Hs_CAMK_CAMKL	brain , choroid , fovea centralis , lens , liver , macula lutea , optic nerve , ovary , retina , unclassifiable (Anatomical System) , visual apparatus
ENSG00000175634	ENSP00000308413	p70S6Kb_Mm_AGC_RSK	amnion , bile duct , blood , bone , brain , cervix , colon , endometrium , heart , islets of Langerhans , kidney , lens , liver , lung , lymph node , lymphoreticular , mammary gland , medulla oblongata , muscle , optic nerve , ovary , pancreas , parathyroid , placenta , prostate , retina , salivary gland , skeletal muscle , skin , spleen , stomach , testis , unclassifiable (Anatomical System) , u…
ENSG00000176105	ENSP00000352892	YES_Mm_TK_Src	adrenal cortex , blood , bone , brain , breast , cochlea , colon , cornea , duodenum , endometrium , gall bladder , head and neck , heart , internal ear , intestine , islets of Langerhans , kidney , liver , lung , mammary gland , ovary , pancreas , parathyroid , pharynx , pituitary gland , placenta , prostate , retina , salivary gland , skeletal muscle , skin , spleen , stomach , testis , thyroid…
ENSG00000176444	ENSP00000347759	CLK2_Mm_CMGC_CLK	adrenal cortex , aorta , bladder , blood , bone , bone marrow , brain , breast , cervix , colon , endometrium , frontal lobe , germinal center , head and neck , heart , islets of Langerhans , kidney , lacrimal gland , larynx , liver , lung , mammary gland , medulla oblongata , muscle , nasopharynx , optic nerve , ovary , pancreas , parathyroid , pineal gland , placenta , prostate , retina , skele…
ENSG00000176444	ENSP00000354856	CLK2_Mm_CMGC_CLK	adrenal cortex , aorta , bladder , blood , bone , bone marrow , brain , breast , cervix , colon , endometrium , frontal lobe , germinal center , head and neck , heart , islets of Langerhans , kidney , lacrimal gland , larynx , liver , lung , mammary gland , medulla oblongata , muscle , nasopharynx , optic nerve , ovary , pancreas , parathyroid , pineal gland , placenta , prostate , retina , skele…
ENSG00000176601	ENSP00000351140	MAP3K8_Mm_STE_STE11	brain , lung , unclassifiable (Anatomical System)
ENSG00000177169	ENSP00000324560	ULK1_Mm_Other_ULK	adrenal cortex , bladder , blood , bone marrow , brain , breast , cartilage , cervix , choroid , colon , endometrium , fovea centralis , frontal lobe , germinal center , head and neck , heart , islets of Langerhans , kidney , larynx , lens , lung , lymph node , macula lutea , mammary gland , optic nerve , ovary , pancreas , parathyroid , placenta , prostate , retina , salivary gland , skeletal mu…
ENSG00000177453	ENSP00000313572	NIM1_Mm_CAMK_CAMKL	brain , cartilage , hypothalamus , lung , optic nerve , retina , salivary gland , testis , unclassifiable (Anatomical System)
ENSG00000177602	ENSP00000325290	Haspin_Mm_Other_Haspin	colon , germinal center , head and neck , hypopharynx , liver , lymph node , mammary gland , stomach , testis , thymus , unclassifiable (Anatomical System)
ENSG00000178093	ENSP00000354168	SSTK_Mm_CAMK_TSSK	blood , endometrium , islets of Langerhans , kidney , lung , medulla oblongata , ovary , testis , unclassifiable (Anatomical System)
ENSG00000178568	ENSP00000260943	ErbB4_Mm_TK_EGFR	brain , breast , frontal lobe , myocardium , skeletal muscle , testis , thyroid , unclassifiable (Anatomical System) , uterus
ENSG00000178568	ENSP00000342235	ErbB4_Mm_TK_EGFR	amygdala , brain , breast , frontal lobe , myocardium , skeletal muscle , testis , thyroid , unclassifiable (Anatomical System) , uterus
ENSG00000178607	ENSP00000225768	IRE1_Mm_Other_IRE	brain , colon , liver , lung , skeletal muscle , unclassifiable (Anatomical System)
ENSG00000178950	ENSP00000314499	GAK_Mm_Other_NAK	adrenal cortex , bladder , blood , bone , bone marrow , brain , cartilage , cerebellum , colon , endometrium , fovea centralis , frontal lobe , germinal center , head and neck , heart , hippocampus , islets of Langerhans , kidney , liver , lung , lymph node , lymphoreticular , macula lutea , mammary gland , optic nerve , ovary , parathyroid , placenta , prostate , retina , salivary gland , skelet…
ENSG00000178999	ENSP00000313950	AurC_Mm_Other_AUR	bile duct , bladder , blood , bone , brain , breast , cartilage , cervix , choroid , colon , endometrium , fovea centralis , germinal center , heart , intestine , kidney , lens , liver , lung , lymph node , macula lutea , mammary gland , muscle , nasopharynx , optic nerve , ovary , pancreas , parathyroid , pharynx , placenta , prostate , retina , salivary gland , skin , spleen , stomach , testis …
ENSG00000179335	ENSP00000344112	CLK2_Mm_CMGC_CLK	aorta , bladder , blood , bone , bone marrow , brain , breast , cartilage , cerebral cortex , cervix , choroid , colon , endometrium , fovea centralis , frontal lobe , germinal center , head and neck , heart , islets of Langerhans , kidney , larynx , lens , liver , lung , lymphoreticular , macula lutea , mammary gland , medulla oblongata , optic nerve , ovary , pancreas , parathyroid , pineal bod…
ENSG00000179335	ENSP00000323106	CLK2_Mm_CMGC_CLK	aorta , bladder , blood , bone , bone marrow , brain , breast , cartilage , cerebral cortex , cervix , choroid , colon , endometrium , fovea centralis , frontal lobe , germinal center , head and neck , heart , hypothalamus , islets of Langerhans , kidney , larynx , lens , liver , lung , lymphoreticular , macula lutea , mammary gland , muscle , optic nerve , ovary , pancreas , parathyroid , pineal…
ENSG00000179335	ENSP00000328452	CLK2_Mm_CMGC_CLK	aorta , brain , colon , endometrium , germinal center , heart , lung , pancreas , prostate , skin , uterus
ENSG00000180370	ENSP00000314067	PAK3_Mm_STE_STE20	amnion , amniotic fluid , aorta , atrium , bladder , blood , bone , bone marrow , brain , breast , cartilage , cervix , choroid , cochlea , colon , endometrium , epididymis , fovea centralis , frontal lobe , germinal center , head and neck , heart , hypopharynx , hypothalamus , islets of Langerhans , kidney , lacrimal gland , larynx , lens , liver , lung , lymph node , macula lutea , mammary glan…
ENSG00000180815	ENSP00000345629	MAP3K5_Mm_STE_STE11	adrenal cortex , bile duct , bone , brain , cartilage , cervix , dura mater , endometrium , iris , islets of Langerhans , kidney , liver , lung , lymph node , lymphoreticular , meninges , ovary , parathyroid , pia mater , placenta , prostate , skin , spleen , stomach , testis , unclassifiable (Anatomical System) , uterus , visual apparatus , whole body
ENSG00000180815	ENSP00000352093	MAP3K5_Mm_STE_STE11	adrenal cortex , bile duct , bone , brain , cartilage , cervix , dura mater , endometrium , iris , islets of Langerhans , kidney , liver , lung , lymph node , lymphoreticular , meninges , ovary , parathyroid , pia mater , placenta , prostate , skin , spleen , stomach , testis , unclassifiable (Anatomical System) , uterus , visual apparatus , whole body
ENSG00000181085	ENSP00000337691	ERK7_Mm_CMGC_MAPK	brain , colon , endometrium , kidney , larynx , lung , oesophagus , ovary , testis , unclassifiable (Anatomical System)
ENSG00000181085	ENSP00000313643	ERK7_Mm_CMGC_MAPK	brain , colon , endometrium , kidney , larynx , lung , medulla oblongata , oesophagus , ovary , testis , unclassifiable (Anatomical System)
ENSG00000181409	ENSP00000324196	LMR1_Mm_TK_Lmr	adrenal gland , amygdala , blood , bone , bone marrow , brain , cerebellum , cerebral cortex , choroid , colon , duodenum , frontal lobe , hippocampus , hypothalamus , iris , islets of Langerhans , lung , mammary gland , muscle , pancreas , parathyroid , prostate , skin , spinal ganglion , stomach , testis , unclassifiable (Anatomical System) , visual apparatus
ENSG00000182319	ENSP00000330930	SgK223_Hs_Other_NKF3	blood , bone marrow , brain , colon , germinal center , head and neck , kidney , larynx , lung , lymph node , mammary gland , medulla oblongata , ovary , pancreas , parathyroid , placenta , thyroid , tonsil , unclassifiable (Anatomical System) , uterus
ENSG00000182511	ENSP00000331504	FES_Mm_TK_Fer	brain , breast , cartilage , choroid , colon , endometrium , fovea centralis , germinal center , kidney , lacrimal gland , lens , lung , lymph node , macula lutea , mammary gland , optic nerve , pancreas , placenta , prostate , retina , skeletal muscle , skin , spleen , stomach , unclassifiable (Anatomical System) , uterus
ENSG00000182541	ENSP00000330470	LIMK2_Mm_TKL_LISK	alveolus , bile duct , blood , bone , brain , breast , cartilage , cerebellum , choroid , cochlea , colon , endometrium , fovea centralis , frontal lobe , gall bladder , germinal center , head and neck , heart , islets of Langerhans , kidney , lacrimal gland , larynx , lens , liver , lung , macula lutea , mammary gland , optic nerve , ovary , pancreas , peripheral nerve , placenta , prostate , re…
ENSG00000182541	ENSP00000332687	LIMK2_Mm_TKL_LISK	alveolus , bile duct , blood , bone , brain , breast , cartilage , cerebellum , choroid , cochlea , colon , endometrium , fovea centralis , frontal lobe , gall bladder , germinal center , head and neck , heart , islets of Langerhans , kidney , lacrimal gland , larynx , lens , liver , lung , macula lutea , mammary gland , optic nerve , ovary , pancreas , peripheral nerve , placenta , prostate , re…
ENSG00000182541	ENSP00000339916	LIMK2_Mm_TKL_LISK	bladder , brain , breast , colon , frontal lobe , gall bladder , germinal center , heart , islets of Langerhans , lens , lung , mammary gland , ovary , pancreas , peripheral nerve , placenta , prostate , skeletal muscle , skin , testis , thyroid , unclassifiable (Anatomical System) , uterus , visual apparatus
ENSG00000182578	ENSP00000286301	FMS_Hs_TK_PDGFR	alveolus , bladder , blood , bone , bone marrow , brain , breast , choroid , colon , endometrium , fovea centralis , frontal lobe , head and neck , heart , hippocampus , islets of Langerhans , kidney , lens , liver , lung , lymph node , lymphoreticular , macula lutea , mammary gland , myocardium , optic nerve , ovary , pancreas , placenta , prostate , retina , skeletal muscle , skin , spleen , st…
ENSG00000182580	ENSP00000332118	EphB4_Mm_TK_Eph	bladder , bone , brain , breast , colon , head and neck , heart , hypopharynx , kidney , larynx , lung , mammary gland , ovary , pancreas , placenta , prostate , skin , smooth muscle , stomach , testis , unclassifiable (Anatomical System) , uterus , whole body
ENSG00000183421	ENSP00000330161	ANKRD3_Mm_TKL_RIPK	breast , choroid , colon , endometrium , fovea centralis , head and neck , heart , kidney , larynx , lens , liver , lung , macula lutea , mammary gland , optic nerve , parathyroid , prostate , retina , skin , stomach , unclassifiable (Anatomical System) , uterus
ENSG00000183421	ENSP00000332454	ANKRD3_Mm_TKL_RIPK	breast , choroid , colon , endometrium , fovea centralis , head and neck , heart , kidney , larynx , lens , liver , lung , macula lutea , mammary gland , optic nerve , parathyroid , prostate , retina , skin , stomach , unclassifiable (Anatomical System) , uterus
ENSG00000183735	ENSP00000329967	IKKe_Mm_Other_IKK	alveolus , bile duct , bladder , blood , bone , bone marrow , brain , breast , cartilage , cervix , cochlea , colon , germinal center , heart , hypothalamus , intestine , islets of Langerhans , kidney , liver , lung , lymph node , mammary gland , myocardium , nasopharynx , ovary , pancreas , parathyroid , pharynx , placenta , prostate , salivary gland , skeletal muscle , skin , stomach , sympathe…
ENSG00000183943	ENSP00000262848	Pka-C1_Dm_AGC_PKA	bladder , blood , brain , breast , colon , intestine , kidney , lacrimal gland , liver , lung , lymphoreticular , ovary , parathyroid , pharynx , placenta , prostate , salivary gland , skeletal muscle , skin , testis , unclassifiable (Anatomical System) , uterus , whole body
ENSG00000184304	ENSP00000333568	PKD3_Hs_CAMK_PKD	amnion , bone , brain , choroid , fovea centralis , frontal lobe , heart , lens , liver , lung , macula lutea , optic nerve , prostate , retina , skin , stomach , testis , thyroid , unclassifiable (Anatomical System) , uterus
ENSG00000185324	ENSP00000329957	CDK10_Mm_CMGC_CDK	adrenal cortex , bone , brain , cartilage , choroid , colon , endometrium , fovea centralis , frontal lobe , germinal center , head and neck , heart , islets of Langerhans , kidney , lens , liver , lung , lymph node , macula lutea , mammary gland , medulla oblongata , oesophagus , optic nerve , ovary , pancreas , parathyroid , peripheral nerve , placenta , prostate , retina , skin , spleen , stom…
ENSG00000185324	ENSP00000338673	CDK10_Mm_CMGC_CDK	adrenal cortex , bone , brain , cartilage , cervix , choroid , colon , endometrium , fovea centralis , frontal lobe , germinal center , head and neck , heart , islets of Langerhans , kidney , lacrimal gland , lens , liver , lung , lymph node , macula lutea , mammary gland , muscle , oesophagus , optic nerve , ovary , pancreas , parathyroid , peripheral nerve , placenta , prostate , retina , skele…
ENSG00000185386	ENSP00000333685	p38b_Mm_CMGC_MAPK	amygdala , brain , colon , duodenum , frontal lobe , liver , lung , mammary gland , ovary , placenta , prostate , stomach , testis , thyroid , unclassifiable (Anatomical System)
ENSG00000187550	ENSP00000345044	NKF1_Sp_Other_NKF1	unclassifiable (Anatomical System)
ENSG00000188130	ENSP00000215659	p38a_Mm_CMGC_MAPK	bone , brain , cartilage , choroid , endometrium , fovea centralis , kidney , lens , liver , lung , macula lutea , muscle , optic nerve , pancreas , placenta , retina , salivary gland , skeletal muscle , skin , spleen , stomach , unclassifiable (Anatomical System)
ENSG00000188322	ENSP00000343248	SBK_Mm_Other_NKF1	colon
ENSG00000188906	ENSP00000298910	LRRK2_Hs_TKL_LRRK	blood , bone , bone marrow , cartilage , endometrium , germinal center , head and neck , kidney , larynx , lung , prostate , testis , thyroid , unclassifiable (Anatomical System)
ENSG00000189229	ENSP00000345856	PITSLRE_Mm_CMGC_CDK	amnion , bladder , blood , bone , bone marrow , brain , breast , cartilage , cerebral cortex , cervix , colon , duodenum , endometrium , epidermis , epididymis , foreskin , germinal center , head and neck , heart , kidney , larynx , liver , lung , lymph node , lymphoreticular , mammary gland , ovary , pancreas , placenta , skeletal muscle , skin , spleen , stomach , testis , thymus , thyroid , to…
ENSG00000189229	ENSP00000341389	PITSLRE_Mm_CMGC_CDK	bladder , blood , bone , bone marrow , brain , cartilage , cerebral cortex , cervix , colon , duodenum , endometrium , epidermis , epididymis , foreskin , germinal center , heart , islets of Langerhans , kidney , liver , lung , lymph node , lymphoreticular , mammary gland , ovary , pancreas , placenta , skeletal muscle , skin , spleen , stomach , testis , thymus , thyroid , tonsil , unclassifiabl…
ENSG00000196182	ENSP00000352245	Snf1_Dd_CAMK_CAMKL	bile duct , blood , bone , bone marrow , brain , cartilage , cerebellum , cervix , choroid , colon , endometrium , fovea centralis , frontal lobe , germinal center , head and neck , heart , islets of Langerhans , kidney , larynx , lens , liver , lung , lymphoreticular , macula lutea , mammary gland , medulla oblongata , muscle , myocardium , optic nerve , ovary , pancreas , parathyroid , peripher…
ENSG00000196411	ENSP00000353833	EphB4_Mm_TK_Eph	adrenal gland , amnion , aorta , bone , brain , breast , cartilage , cervix , choroid , colon , endometrium , fovea centralis , head and neck , heart , hypopharynx , iris , islets of Langerhans , kidney , larynx , lens , liver , lung , macula lutea , mammary gland , myocardium , optic nerve , ovary , placenta , prostate , retina , skeletal muscle , skin , spleen , stomach , testis , thyroid , unc…
ENSG00000196411	ENSP00000350896	EphB4_Mm_TK_Eph	adrenal gland , amnion , aorta , bone , brain , breast , cartilage , cervix , choroid , colon , duodenum , endometrium , fovea centralis , head and neck , heart , hypopharynx , iris , islets of Langerhans , kidney , larynx , lens , liver , lung , macula lutea , mammary gland , muscle , myocardium , optic nerve , ovary , pancreas , placenta , prostate , retina , skeletal muscle , skin , spleen , s…
ENSG00000196455	ENSP00000349205	PIK3R4_Mm_Other_VPS15	adrenal cortex , blood , bone , bone marrow , brain , breast , cartilage , cervix , cochlea , colon , duodenum , endometrium , fovea centralis , frontal lobe , germinal center , head and neck , iris , kidney , lacrimal gland , liver , lung , lymph node , macula lutea , mammary gland , medulla oblongata , ovary , pancreas , parathyroid , placenta , prostate , retina , skeletal muscle , skin , spin…
ENSG00000196632	ENSP00000346667	Wnk3_Mm_Other_WNK	brain , heart , lung , pituitary gland , skin , testis , unclassifiable (Anatomical System) , whole body
ENSG00000196632	ENSP00000351601	Wnk3_Mm_Other_WNK	brain , heart , lung , pituitary gland , skin , testis , unclassifiable (Anatomical System) , whole body
ENSG00000196730	ENSP00000350785	DAPK1_Mm_CAMK_DAPK	blood , bone marrow , brain , cartilage , duodenum , endometrium , heart , islets of Langerhans , kidney , liver , lung , mammary gland , muscle , optic nerve , ovary , pancreas , parathyroid , placenta , retina , skeletal muscle , skin , smooth muscle , spleen , stomach , testis , unclassifiable (Anatomical System) , uterus , visual apparatus , whole body
ENSG00000197122	ENSP00000353950	SRC_Mm_TK_Src	alveolus , bladder , blood , bone , brain , choroid , colon , endometrium , fovea centralis , head and neck , islets of Langerhans , kidney , larynx , lens , liver , lung , lymph node , lymphoreticular , macula lutea , optic nerve , ovary , pancreas , parathyroid , peripheral nerve , placenta , prostate , retina , skeletal muscle , skin , spleen , stomach , testis , unclassifiable (Anatomical Sys…
ENSG00000197122	ENSP00000350941	SRC_Mm_TK_Src	alveolus , bladder , blood , bone , brain , choroid , colon , endometrium , fovea centralis , head and neck , islets of Langerhans , kidney , larynx , lens , liver , lung , lymph node , lymphoreticular , macula lutea , medulla oblongata , optic nerve , ovary , pancreas , parathyroid , peripheral nerve , placenta , prostate , retina , skeletal muscle , skin , spleen , stomach , testis , unclassifi…
ENSG00000197168	ENSP00000347767	28433_Tt_Other_NEK	nasopharynx , unclassifiable (Anatomical System)
ENSG00000197442	ENSP00000351908	MAP3K5_Mm_STE_STE11	amygdala , aorta , artery , bladder , blood , bone , bone marrow , brain , breast , cerebellum , choroid , colon , epididymis , fovea centralis , frontal lobe , germinal center , head and neck , heart , intestine , islets of Langerhans , kidney , lens , liver , lung , lymph node , macula lutea , optic nerve , ovary , pancreas , parathyroid , pharynx , prostate , retina , salivary gland , skeletal…
ENSG00000197442	ENSP00000348104	MAP3K5_Mm_STE_STE11	amygdala , aorta , artery , bladder , blood , bone , bone marrow , brain , breast , cerebellum , choroid , colon , epididymis , fovea centralis , frontal lobe , germinal center , head and neck , heart , intestine , islets of Langerhans , kidney , lens , liver , lung , lymph node , macula lutea , optic nerve , ovary , pancreas , parathyroid , pharynx , prostate , retina , salivary gland , skeletal…
ENSG00000198001	ENSP00000349096	IRAK4_Mm_TKL_IRAK	colon , endometrium , gall bladder , germinal center , head and neck , kidney , larynx , liver , lymph node , ovary , prostate , skeletal muscle , skin , spleen , stomach , testis , unclassifiable (Anatomical System) , whole body
ENSG00000198055	ENSP00000347655	GPRK6_Hs_AGC_GRK	blood , bone , bone marrow , brain , breast , cartilage , cervix , choroid , colon , endometrium , fovea centralis , heart , islets of Langerhans , kidney , lens , liver , lung , lymph node , lymphoreticular , macula lutea , mammary gland , muscle , optic nerve , ovary , pancreas , peripheral nerve , placenta , prostate , retina , skin , spleen , stomach , testis , tonsil , unclassifiable (Anatom…
ENSG00000198208	ENSP00000346644	RSKL2_Hs_AGC_RSKL	blood , brain , colon , frontal lobe , head and neck , heart , hypothalamus , islets of Langerhans , larynx , liver , lung , myocardium , ovary , skeletal muscle , spleen , stomach , testis , unclassifiable (Anatomical System)
ENSG00000198208	ENSP00000351086	RSKL2_Hs_AGC_RSKL	brain , cervix , colon , hypothalamus , islets of Langerhans , lung , ovary , testis , unclassifiable (Anatomical System)
ENSG00000198355	ENSP00000353824	PIM3_Mm_CAMK_PIM	endometrium , islets of Langerhans , kidney , lung , lymph node , retina , skin , stomach , synovium , testis , unclassifiable (Anatomical System)
ENSG00000198400	ENSP00000351486	TRKA_Mm_TK_Trk	bone , brain , choroid , fovea centralis , head and neck , lens , macula lutea , optic nerve , placenta , retina , whole body
ENSG00000198586	ENSP00000352810	TLK1_Hs_Other_TLK	adrenal gland , aorta , bladder , blood , bone , bone marrow , brain , breast , cartilage , cervix , choroid , colon , endometrium , fovea centralis , frontal lobe , germinal center , head and neck , heart , hypothalamus , intestine , islets of Langerhans , kidney , larynx , lens , liver , lung , lymph node , macula lutea , mammary gland , optic nerve , ovary , pancreas , parathyroid , pharynx , …
ENSG00000198586	ENSP00000354089	TLK1_Hs_Other_TLK	adrenal gland , aorta , bladder , blood , bone , bone marrow , brain , breast , cartilage , cervix , choroid , colon , endometrium , fovea centralis , frontal lobe , germinal center , head and neck , heart , hypothalamus , intestine , islets of Langerhans , kidney , larynx , lens , liver , lung , lymph node , macula lutea , mammary gland , optic nerve , ovary , pancreas , parathyroid , pharynx , …
ENSG00000198648	ENSP00000348278	OSR1_Mm_STE_STE20	bile duct , bladder , blood , bone , brain , cartilage , cochlea , colon , endometrium , fovea centralis , germinal center , heart , hypothalamus , islets of Langerhans , kidney , lacrimal gland , liver , lung , lymph node , macula lutea , mammary gland , mesenchyma , nasopharynx , ovary , pancreas , placenta , prostate , retina , skeletal muscle , skin , stomach , testis , thyroid , trabecular m…
ENSG00000198752	ENSP00000355237	MRCKb_Hs_AGC_DMPK	adrenal cortex , bile duct , bladder , blood , bone , brain , breast , cartilage , cerebellum , cerebral cortex , cervix , choroid , cochlea , colon , endometrium , fovea centralis , frontal lobe , germinal center , head and neck , heart , islets of Langerhans , kidney , larynx , lens , liver , lung , macula lutea , mammary gland , medulla oblongata , muscle , optic nerve , ovary , pancreas , pit…
ENSG00000198909	ENSP00000354927	MAP3K3_Hs_STE_STE11	blood , bone , bone marrow , brain , cartilage , cerebellum , cerebral cortex , choroid , colon , cornea , endometrium , fovea centralis , frontal lobe , germinal center , head and neck , heart , hypopharynx , hypothalamus , intestine , iris , kidney , lens , liver , lung , lymph node , macula lutea , mammary gland , nasopharynx , optic nerve , ovary , pancreas , parathyroid , pharynx , placenta …
ENSG00000198909	ENSP00000354485	MAP3K3_Hs_STE_STE11	blood , bone , bone marrow , brain , cartilage , cerebellum , cerebral cortex , choroid , colon , cornea , endometrium , fovea centralis , frontal lobe , germinal center , head and neck , heart , hypopharynx , hypothalamus , intestine , iris , kidney , lens , liver , lung , lymph node , macula lutea , mammary gland , nasopharynx , optic nerve , ovary , pancreas , parathyroid , pharynx , placenta …

## Sheet: Feuille1
44 gene with diff express
98 gene with variant splic
350 genes
